# Supplementary material for: MRM screening/biomarker discovery with linear ion trap MS: a library of human cancer-specific peptides
Source: BMC Cancer. 2009 Mar 27;9:96. doi: 10.1186/1471-2407-9-96 (PMC2670839; doi:10.1186/1471-2407-9-96)
Supplement: Additional file 1 — Protein/peptide library for MRM-MS-based detection of target proteins in human cancer cellular extracts. The library provides tandem MS data for 9,677 peptides (p < 0.001) representing ~1,572 proteins from human breast cancer cells. [file 1471-2407-9-96-S1.xls]

## Sheet: All_p30
	Protein					Probability, -10lg(P)	Score	Sequence	MW	Total peptides observed			Unique peptides	Unique peptides	PAI
						Protein		coverage		(Spectral count protein)			observed	observable
	Peptide sequence	Charge, z	Spectral count	MH+	DeltaM	Peptide	Xcorr	DeltaCn	Sp	Ions	Retention time, min	LC gradient length, min	Top 10 most intense fragment ions for MRM analysis
Q15149|PLEC1_HUMAN Plectin-1 - Homo sapiens (Human)						171	1050.4	31.66	531408	228 (228 0 0 0 0)			113	1661	0.07
	K.AGVVGPELHEQLLSAEK.A	2	3	1776.95	-0.56	104	4.99	0.45	1022.3	23/48	48.1027	130	726.0 | 775.3 | 1054.3 | 1450.3 | 697.3 | 1393.4 | 1012.9 | 1048.0 | 1343.3 | 1161.6
	K.AKLEQLFQDEVAK.A	2	2	1518.82	-0.51	55	4.94	0.53	1622.47	21/36	32.6706	80	836.1 | 1319.3 | 1073.2 | 1077.1 | 1206.2 | 446.2 | 949.2 | 1372.2 | 1301.2 | 689.2
	K.AVTGYRDPYTGQSVSLFQALKK.G	3	2	2429.28	0.2	125	6.04	0.49	2122.03	43/126	56.4153	100	934.3 | 1130.1 | 734.3 | 689.9 | 1121.5 | 1023.3 | 1033.3 | 699.0 | 703.9 | 748.0
	K.AYSDPSTGEPATYGELQQR.C	2	12	2069.94	0.01	133	5.07	0.54	1139.17	28/54	40.7581	215	817.8 | 1162.7 | 908.4 | 730.5 | 875.2 | 1340.6 | 918.5 | 893.5 | 1348.7 | 722.5
	K.DLLPSDMAVALLEAQAGTGHIIDPATSAR.L	3	3	2933.5	-0.14	300	3.73	0.6	811.74	50/168	92.4436	130	1297.3 | 865.3 | 902.8 | 1354.1 | 848.1 | 859.0 | 342.1 | 1288.1 | 1046.1 | 783.5
	K.GIIRPGTAFELLEAQAATGYVIDPIK.G	3	1	2743.5	-0.04	38	3.32	0.27	489.77	29/150	90.2101	130	1136.6 | 1299.7 | 472.1 | 1194.4 | 834.6 | 1242.1 | 1080.0 | 1157.5 | 1030.6 | 1127.8
	K.GIIRPGTAFELLEAQAATGYVIDPIKGLK.L	3	1	3041.7	1.1	102	7.89	0.63	1606.35	45/168	90.2527	130	655.3 | 1194.0 | 1202.4 | 834.5 | 1448.7 | 883.3 | 1303.5 | 770.4 | 1374.5 | 1185.5
	K.GYYSPYSVSGSGSTAGSR.T	2	1	1782.79	0.4	128	5.13	0.71	985.99	24/51	20.3333	80	1312.2 | 700.3 | 779.2 | 656.8 | 1052.2 | 635.2 | 965.4 | 1399.4 | 722.2 | 731.1
	K.LSIYNALKK.D	2	1	1049.64	-0.48	41	2.46	0.14	478.42	13/24	29.7875	130	425.3 | 736.2 | 849.2 | 460.3 | 589.1 | 674.1 | 686.7 | 936.2 | 200.9 | 645.1
	K.QYINAIKDYELQLVTYK.A	2	1	2102.12	-0.64	35	4.06	0.56	535.24	19/48	57.6864	130	573.2 | 1271.3 | 1399.4 | 1156.2 | 411.1 | 864.3 | 686.1 | 1674.5 | 929.3 | 1512.4
	K.VLALPEPSPAAPTLRSELELTLGKLEQVR.S	3	1	3127.77	0	108	3.66	0.57	462.14	41/168	93.4284	130	1366.3 | 911.4 | 1253.6 | 836.1 | 949.0 | 972.6 | 829.3 | 1161.2 | 1459.0 | 1357.3
	K.VQSGSESVIQEYVDLR.T	2	1	1808.9	0.33	37	4.64	0.34	1303.48	23/45	66.762	130	1035.2 | 665.2 | 794.2 | 403.2 | 1315.4 | 774.0 | 489.1 | 1221.2 | 1581.3 | 288.0
	R.AALAHSEEVTASQVAATK.T	2	4	1783.92	-0.57	114	5.84	0.69	1874.75	29/51	18.3602	100	729.4 | 1320.2 | 720.4 | 704.1 | 809.1 | 975.3 | 1233.3 | 775.1 | 821.5 | 1104.3
	R.AALAHSEEVTASQVAATK.T	3	6	1783.92	-0.69	36	4.19	0.48	1815.24	38/102	19.534	80	733.1 | 819.3 | 531.7 | 698.2 | 319.1 | 704.2 | 768.7 | 505.0 | 810.2 | 390.1
	R.AGEVERDLDKADSMIR.L	2	1	1804.89	-0.46	54	3.34	0.37	471.47	19/45	47.8122	130	985.2 | 820.2 | 1299.3 | 506.2 | 774.5 | 660.4 | 757.2 | 1048.3 | 633.2 | 1163.3
	R.AHEEQLKEAQAVPATLPELEATK.A	3	2	2503.3	0.17	55	3.63	0.48	365.77	32/132	49.3658	130	667.7 | 1169.4 | 618.5 | 585.3 | 1334.3 | 659.1 | 708.2 | 627.2 | 654.5 | 576.5
	R.ALQALEELRLQAEEAER.R	3	1	1969.04	-0.89	109	4.7	0.41	2183.39	37/96	48.5513	100	879.0 | 551.3 | 736.9 | 512.8 | 828.9 | 729.4 | 893.0 | 595.6 | 589.8 | 945.2
	R.ALQALEELRLQAEEAERR.L	3	1	2125.14	0.64	64	5.08	0.38	870.96	30/102	63.5255	130	907.0 | 647.9 | 976.1 | 642.5 | 898.2 | 871.5 | 806.1 | 815.0 | 985.1 | 962.1
	R.APVPASELLASGVLSR.A	2	1	1566.89	-0.49	89	5.07	0.61	1387.25	26/45	36.8826	80	650.5 | 1299.4 | 689.3 | 618.2 | 531.2 | 878.2 | 1373.4 | 915.4 | 949.1 | 699.8
	R.ARQEELYSELQAR.E	2	4	1592.8	-0.49	67	5.13	0.47	2351	27/36	39.3506	130	1106.2 | 979.3 | 487.2 | 614.2 | 866.2 | 703.2 | 1348.3 | 1109.3 | 1365.3 | 890.2
	R.AVTGYKDPYTGQQISLFQAMQK.G	3	2	2474.24	0.06	36	4.72	0.39	1280.02	35/126	63.598	130	1164.5 | 762.0 | 1187.3 | 999.5 | 752.3 | 1100.5 | 952.3 | 705.5 | 1034.8 | 935.5
	R.AVTGYRDPYTEQTISLFQAMKK.E	3	2	2547.29	0.27	84	6.08	0.45	2045.22	43/126	65.0162	130	763.2 | 952.3 | 752.3 | 733.5 | 1189.1 | 1065.3 | 648.0 | 1253.3 | 1023.2 | 1166.4
	R.ESADPLGAWLQDAR.R	2	1	1528.74	0.42	54	4.18	0.52	1035.37	21/39	43.123	80	916.2 | 563.9 | 1126.3 | 602.3 | 859.3 | 909.2 | 489.2 | 246.1 | 652.2 | 621.2
	R.FLEVQYLTGGLIEPDTPGRVPLDEALQR.G	3	7	3126.65	0.87	117	5.75	0.55	1295.4	45/162	84.6212	130	832.6 | 897.5 | 954.0 | 1117.7 | 726.5 | 1255.7 | 888.1 | 1174.2 | 1463.3 | 676.0
	R.FLQEEAEKMKQVAEEAAR.L	3	1	2107.05	0.23	52	5.02	0.37	1960.92	37/102	60.2633	130	610.8 | 924.0 | 860.0 | 915.0 | 616.4 | 873.3 | 630.7 | 575.2 | 795.2 | 851.0
	R.FRELAEEAAR.L	2	1	1191.61	-0.42	32	3.33	0.3	995.26	19/27	14.0191	80	759.3 | 747.2 | 446.0 | 875.1 | 888.2 | 317.1 | 718.3 | 1017.1 | 355.9 | 524.0
	R.GLHQSIEEFR.A	2	3	1215.61	-0.42	63	3.4	0.45	750.38	16/27	51.7744	100	523.3 | 780.2 | 908.2 | 322.1 | 894.2 | 290.1 | 308.0 | 436.1 | 693.2 | 451.1
	R.GYFSEEMNR.V	2	1	1132.47	-0.52	34	2.65	0.51	554.89	14/24	21.9111	80	765.2 | 912.1 | 456.5 | 420.1 | 843.9 | 821.2 | 289.1 | 322.8 | 957.9 | 825.8
	R.GYLNKDTHDQLSEPSEVR.S	3	2	2088	-0.63	74	4.73	0.46	1017.95	34/102	32.7851	130	587.2 | 803.2 | 907.9 | 878.0 | 916.2 | 1044.3 | 522.7 | 934.5 | 1159.2 | 274.2
	R.HISDLYEDLRDGHNLISLLEVLSGDSLPR.E	3	1	3276.69	1.03	146	8.06	0.57	2506.85	49/168	97.4165	100	1503.2 | 1317.2 | 1273.9 | 1217.1 | 1513.7 | 946.5 | 1167.6 | 1153.8 | 731.2 | 644.1
	R.IAEQQKAQAEVEGLGKGVAR.L	3	2	2082.13	-0.65	66	6.93	0.51	2385.19	47/114	36.5928	100	757.4 | 627.6 | 584.8 | 633.4 | 402.1 | 812.6 | 886.2 | 493.3 | 949.5 | 379.3
	R.LEDLLQDAQDEKEQLNEYKGHLSGLAK.R	3	1	3084.55	0.31	48	6.61	0.57	1238.61	44/156	59.3999	100	910.0 | 948.6 | 1130.0 | 926.2 | 1307.6 | 1187.4 | 1242.8 | 1251.0 | 782.3 | 1178.2
	R.LGFHLPLEVAYQR.G	2	5	1542.84	-0.53	68	4.05	0.41	1056.65	24/36	52.6206	100	975.2 | 568.1 | 1088.4 | 613.4 | 540.1 | 455.1 | 636.1 | 686.9 | 978.3 | 907.3
	R.LGFHLPLEVAYQR.G	3	2	1542.84	0.32	62	4.83	0.35	2071	38/72	69.1525	130	454.2 | 907.2 | 636.2 | 318.6 | 303.1 | 620.8 | 778.2 | 375.7 | 447.2 | 765.2
	R.LKAEAELLQQQK.E	2	2	1398.8	-0.56	30	3.28	0.27	841.96	18/33	20.3639	80	1157.3 | 585.4 | 636.1 | 627.2 | 531.2 | 886.4 | 999.3 | 868.2 | 1086.4 | 514.1
	R.LKAEAELLQQQKELAQEQAR.R	3	2	2324.26	-0.74	300	5.72	0.66	1247.4	42/114	44.8655	130	1042.4 | 942.1 | 1007.1 | 702.4 | 842.1 | 907.1 | 631.3 | 1033.6 | 848.1 | 656.1
	R.LKTEAEIALKEK.E	2	1	1372.81	-0.49	52	4.26	0.41	997.61	20/33	28.0052	130	1131.3 | 566.4 | 969.3 | 1030.3 | 901.3 | 1113.3 | 588.2 | 830.2 | 242.1 | 613.7
	R.LLAAGKVPQR.A	2	1	1052.66	0.13	32	2.64	0.17	890.21	19/27	29.1008	215	414.1 | 851.4 | 426.2 | 400.3 | 702.5 | 684.5 | 647.4 | 466.3 | 826.5 | 609.3
	R.LLDAQLATGGIVDPR.L	2	1	1538.85	-0.5	37	3.64	0.39	793.87	22/42	57.1829	130	272.0 | 1267.1 | 1152.2 | 1053.1 | 387.0 | 656.2 | 885.2 | 486.1 | 626.1 | 599.0
	R.LLEAQACTGGIIDPSTGERFPVTDAVNK.G	3	3	2902.46	-0.9	123	5.22	0.52	1344.1	42/162	44.5613	100	809.5 | 1139.0 | 867.0 | 1174.5 | 1037.5 | 1274.0 | 1088.0 | 1238.5 | 1057.1 | 1338.5
	R.LLEAQIATGGIIDPVHSHRVPVDVAYQR.G	3	1	3054.65	0.27	38	3.95	0.51	740.53	36/162	54.4598	100	880.5 | 1194.2 | 1108.1 | 1158.6 | 1250.7 | 636.2 | 938.1 | 869.8 | 954.3 | 1079.9
	R.LLLEAQAATGFLLDPVKGER.L	3	1	2141.2	-0.67	77	3.99	0.5	958.94	44/114	78.447	130	958.5 | 901.5 | 837.0 | 639.3 | 906.5 | 802.0 | 775.0 | 856.0 | 963.0 | 227.0
	R.LQEAGILSAEELQR.L	2	1	1556.83	-0.56	68	5.07	0.35	1557.83	23/39	53.2734	130	945.2 | 674.1 | 545.1 | 612.1 | 1115.3 | 1315.4 | 595.1 | 481.9 | 1186.2 | 883.2
	R.LQLEETDHQKNLLDEELQR.L	3	4	2351.18	0.18	59	4.42	0.51	1369.25	41/108	50.5463	130	1055.6 | 674.2 | 1046.6 | 998.8 | 902.3 | 704.1 | 990.0 | 869.9 | 934.2 | 1015.3
	R.LRAETEQGEQQRQLLEEELAR.L	3	2	2526.29	0.27	94	6.22	0.45	2264.84	41/120	46.8856	130	1129.1 | 1085.0 | 1020.1 | 955.6 | 1029.6 | 1176.6 | 905.5 | 1014.2 | 757.5 | 700.2
	R.LREQLQLLEEQHR.A	2	1	1691.92	-0.45	44	4.13	0.44	1163.59	20/36	39.1216	100	1517.5 | 1123.3 | 569.1 | 1252.4 | 768.3 | 642.0 | 440.2 | 948.2 | 994.3 | 1422.4
	R.LREQLQLLEEQHR.A	3	1	1691.92	0.29	39	4.93	0.31	1187.15	32/72	42.0933	130	698.1 | 752.4 | 881.3 | 811.2 | 768.2 | 441.3 | 687.9 | 496.1 | 759.4 | 924.2
	R.LRQLAEEDLAQQR.A	2	3	1569.83	-0.48	70	4.56	0.48	1102.08	24/36	20.3646	100	615.1 | 955.2 | 711.2 | 859.2 | 707.8 | 717.1 | 1059.2 | 988.2 | 612.1 | 1139.2
	R.LSFSGLRAPVPASELLASGVLSR.A	3	1	2327.31	1.07	37	3.9	0.49	855.03	34/132	80.1052	130	1033.6 | 899.0 | 531.2 | 855.5 | 977.0 | 1077.1 | 618.3 | 689.3 | 890.0 | 927.5
	R.QLAEEDLAQQR.A	2	1	1300.65	-0.46	35	2.12	0.19	189.73	14/30	17.4965	80	859.2 | 502.2 | 492.2 | 303.0 | 730.3 | 852.9 | 430.7 | 773.4 | 990.4 | 414.2
	R.QLQLAQEAAQKR.L	2	1	1383.77	-0.49	59	3.05	0.48	326.56	18/33	13.8017	130	901.2 | 573.2 | 830.2 | 628.5 | 563.4 | 757.3 | 587.2 | 1014.3 | 886.2 | 502.2
	R.QTNLENLDQAFSVAERDLGVTR.L	3	2	2476.24	-0.67	51	3.68	0.33	770.45	32/126	85.3796	130	946.7 | 1011.1 | 1124.1 | 957.5 | 889.1 | 1002.1 | 545.3 | 1067.7 | 440.1 | 937.5
	R.RLQEDKEQMAQQLAEETQGFQR.T	3	2	2663.28	0.2	132	6.26	0.6	2169.46	41/126	49.9217	130	1065.2 | 994.2 | 800.0 | 736.1 | 1079.0 | 642.1 | 507.1 | 1245.0 | 964.4 | 1178.3
	R.SIQEELQQLR.Q	2	2	1243.66	-0.47	35	2.84	0.14	477.31	16/27	31.6637	80	522.3 | 513.4 | 544.2 | 753.2 | 416.1 | 1069.3 | 830.3 | 288.1 | 956.2 | 915.3
	R.SLESLHSFVAAATK.E	2	2	1460.77	1.5	36	4.68	0.58	1250.17	25/39	33.7846	80	931.4 | 996.9 | 664.6 | 794.1 | 566.3 | 816.3 | 630.8 | 971.3 | 621.8 | 1047.1
	R.SLQEEHVAVAQLREEAER.R	3	1	2094.06	-0.57	52	3.04	0.46	800.11	30/102	42.9474	130	626.5 | 884.0 | 947.5 | 939.1 | 819.0 | 636.3 | 632.2 | 551.6 | 620.5 | 960.9
	R.SLVPAAELLESR.V	2	1	1284.72	-0.57	58	2.97	0.49	564.72	20/33	35.1789	80	985.3 | 493.1 | 299.9 | 542.6 | 834.3 | 391.1 | 255.0 | 894.2 | 1023.1 | 200.9
	R.SQVEEELFSVR.V	2	2	1322.66	0.41	44	3.59	0.45	1227.71	18/30	58.3954	130	361.1 | 1107.2 | 508.2 | 1008.2 | 962.1 | 815.0 | 879.2 | 291.1 | 750.2 | 549.5
	R.SVRDVAEVDTVRR.A	3	1	1501.81	-0.46	36	4.04	0.28	1194.19	31/72	23.8343	130	266.2 | 373.0 | 757.1 | 971.2 | 664.8 | 630.5 | 580.4 | 614.3 | 673.9 | 175.1
	R.THYSELTTLTSQYIK.F	2	1	1784.91	0.45	96	4.69	0.63	1410.62	23/42	34.8501	80	1546.4 | 1054.2 | 739.1 | 638.1 | 1167.3 | 731.1 | 1046.2 | 832.4 | 1384.4 | 785.2
	R.VIDRELYQQLQR.G	2	3	1560.85	-0.53	43	3.72	0.21	561.1	18/33	42.2013	130	617.4 | 715.3 | 608.9 | 1077.3 | 1386.3 | 948.4 | 889.3 | 1145.3 | 1017.3 | 672.2
	R.VLADPSDDTKGFFDPNTHENLTYLQLLER.C	3	2	3348.64	1.07	103	4.61	0.34	766.83	39/168	76.4199	130	921.2 | 984.6 | 1508.3 | 840.1 | 1475.7 | 978.4 | 912.2 | 1046.7 | 1268.7 | 1035.5
	R.VLADPSDDTKGFFDPNTHENLTYR.Q	3	4	2752.29	0.12	132	5.07	0.55	1329.82	46/138	49.7732	100	785.6 | 1177.5 | 622.7 | 847.6 | 1271.0 | 1508.3 | 614.0 | 1110.2 | 1244.3 | 824.3
	R.WQAVLAQTDVR.Q	2	2	1286.69	0.51	63	3.82	0.34	1441.02	21/30	45.7253	130	972.2 | 802.2 | 901.2 | 314.9 | 485.1 | 1013.1 | 274.0 | 386.0 | 297.9 | 490.1
	R.YLQDLLAWVEENQHR.V	2	4	1913.95	-0.56	116	5.05	0.55	1243.92	22/42	82.5448	130	1097.2 | 812.2 | 1168.3 | 1281.3 | 683.2 | 554.2 | 817.1 | 1102.3 | 1394.5 | 698.6
	R.YYRESADPLGAWLQDAR.R	3	1	2010.97	-0.83	64	4.92	0.43	2743.99	41/96	81.4123	100	761.9 | 489.1 | 602.2 | 788.2 | 548.3 | 883.4 | 825.8 | 916.2 | 752.9 | 563.6
P21333|FLNA_HUMAN Filamin-A - Homo sapiens (Human)						233	890.35	44.09	280561	466 (466 0 0 0 0)			110	545	0.2
	K.AFGPGLQGGSAGSPAR.F	2	16	1429.72	-0.52	100	4	0.33	1055.02	26/45	32.8014	130	606.4 | 577.9 | 887.2 | 543.2 | 487.1 | 343.1 | 558.2 | 597.9 | 653.2 | 430.1
	K.AGNNMLLVGVHGPR.T	2	6	1434.76	-0.57	62	3.1	0.33	642.37	18/39	31.6323	130	622.3 | 834.3 | 466.2 | 947.4 | 1106.2 | 329.2 | 796.2 | 565.2 | 779.2 | 584.2
	K.AGVAPLQVK.V	2	1	882.54	-0.43	40	2.61	0.34	462.85	14/24	14.3518	80	584.1 | 655.3 | 298.9 | 377.8 | 228.0 | 271.0 | 292.6 | 736.3 | 287.2 | 335.3
	K.ASGPGLNTTGVPASLPVEFTIDAK.D	2	4	2342.22	0.92	103	4.96	0.62	535.59	26/69	128.953	215	1387.8 | 937.6 | 955.5 | 1019.6 | 1093.3 | 1323.7 | 1064.4 | 919.6 | 1305.7 | 1543.8
	K.ATCAPQHGAPGPGPADASKVVAK.G	3	2	2130.08	0.24	80	4.43	0.5	1249.11	42/132	27.1478	130	647.4 | 892.5 | 837.1 | 979.5 | 570.4 | 595.6 | 564.3 | 493.2 | 985.4 | 991.1
	K.CSGPGLSPGMVR.A	2	2	1160.56	-0.48	51	3.37	0.32	871.39	20/33	20.5126	80	646.2 | 457.3 | 515.1 | 485.6 | 497.1 | 719.3 | 816.2 | 467.8 | 759.1 | 463.2
	K.DAGEGLLAVQITDPEGKPK.K	2	2	1938.02	-0.58	77	4.9	0.47	1368.53	26/54	54.3719	130	655.3 | 1283.3 | 1211.3 | 826.1 | 1095.3 | 871.2 | 1112.3 | 1067.2 | 770.2 | 876.5
	K.DGSCGVAYVVQEPGDYEVSVK.F	2	1	2201.01	-0.74	83	5.84	0.58	1016.97	27/60	32.2368	80	993.2 | 1208.1 | 1349.3 | 1250.2 | 852.1 | 951.1 | 1448.2 | 834.1 | 933.0 | 1233.2
	K.DGSCGVAYVVQEPGDYEVSVK.F	3	1	2201.01	-0.84	38	3.12	0.47	686.86	31/120	32.3414	80	497.1 | 842.3 | 625.7 | 834.2 | 1209.2 | 604.5 | 583.1 | 951.2 | 852.1 | 1079.1
	K.DKGEYTLVVK.W	2	5	1151.63	-0.48	60	2.33	0.35	773.36	17/27	10.31	130	908.1 | 722.2 | 225.9 | 739.9 | 1005.1 | 510.4 | 244.0 | 851.2 | 430.0 | 731.9
	K.FNEEHIPDSPFVVPVASPSGDAR.R	3	8	2467.19	-0.03	32	3.55	0.31	1078.15	42/132	62.5092	130	756.5 | 956.3 | 478.9 | 747.6 | 890.0 | 707.0 | 689.3 | 602.3 | 1511.3 | 742.5
	K.FNEEHIPDSPFVVPVASPSGDARR.L	3	3	2623.29	0.23	91	4.4	0.46	684.03	40/138	55.2476	100	770.1 | 984.5 | 1052.6 | 657.0 | 742.2 | 753.2 | 556.6 | 1112.2 | 813.0 | 1117.0
	K.GKLDVQFSGLTK.G	2	3	1292.72	-0.48	47	4	0.4	1116.79	21/33	33.0274	130	1107.3 | 994.2 | 879.2 | 780.2 | 513.1 | 414.1 | 763.2 | 505.2 | 1045.3 | 281.1
	K.GLVEPVDVVDNADGTQTVNYVPSR.E	2	10	2544.26	0.02	145	5.52	0.64	1529.62	31/69	90.2452	215	735.5 | 1810.0 | 1074.3 | 1636.8 | 1023.5 | 458.5 | 1521.7 | 1138.5 | 935.6 | 1792.0
	K.GLVEPVDVVDNADGTQTVNYVPSR.E	3	4	2544.26	0.73	72	3.24	0.5	530.39	38/138	91.7076	215	1093.8 | 359.3 | 1044.3 | 458.4 | 1084.9 | 735.5 | 1074.3 | 1138.6 | 1040.6 | 962.7
	K.HTAMVSWGGVSIPNSPFR.V	2	5	1942.96	-0.56	125	6.07	0.66	1558.31	31/51	78.9744	100	717.3 | 1226.3 | 1208.2 | 1130.3 | 1403.4 | 830.4 | 1316.4 | 813.2 | 1073.3 | 1113.2
	K.IVGPSGAAVPCKVEPGLGADNSVVR.F	2	4	2392.27	0.29	131	5.46	0.6	500.16	25/72	33.9321	100	1640.5 | 1084.3 | 1090.6 | 574.2 | 1308.3 | 1818.5 | 752.1 | 1643.5 | 734.2 | 1623.5
	K.IVGPSGAAVPCKVEPGLGADNSVVR.F	3	7	2392.27	-0.81	124	4.68	0.58	2084.15	46/144	48.3482	130	727.7 | 1090.6 | 542.7 | 906.1 | 1084.3 | 871.0 | 708.8 | 721.8 | 1308.3 | 942.0
	K.KTHIQDNHDGTYTVAYVPDVTGR.Y	3	2	2587.25	0.09	300	4.98	0.58	1656.87	45/132	39.0475	100	973.0 | 644.3 | 977.3 | 797.5 | 743.3 | 963.6 | 924.0 | 747.5 | 756.3 | 1076.3
	K.LPQLPITNFSR.D	2	3	1285.73	0.07	43	2.96	0.29	525.19	17/30	104.748	215	834.5 | 452.3 | 947.7 | 529.5 | 339.2 | 1075.7 | 424.4 | 538.6 | 226.2 | 409.4
	K.MDCQECPEGYRVTYTPMAPGSYLISIK.Y	3	2	3052.39	1.46	36	4.19	0.29	409.02	31/156	138.564	215	888.2 | 1276.8 | 879.2 | 639.1 | 837.6 | 1774.8 | 1377.7 | 689.8 | 1352.8 | 949.5
	K.RAEFTVETR.S	2	2	1108.58	-0.34	50	3.06	0.33	488.11	16/24	40.6257	100	833.2 | 276.0 | 752.1 | 952.2 | 704.1 | 816.2 | 357.1 | 805.2 | 934.2 | 259.1
	K.RIANLQTDLSDGLR.L	2	2	1571.85	-0.41	42	2.99	0.32	605.85	19/39	30.1656	80	1227.3 | 660.2 | 912.2 | 345.2 | 896.2 | 1397.3 | 714.5 | 1211.4 | 1230.5 | 585.1
	K.SADFVVEAIGDDVGTLGFSVEGPSQAK.I	3	5	2695.31	0.82	106	5.38	0.57	1402.26	42/156	67.633	100	587.1 | 716.1 | 981.3 | 530.1 | 1088.4 | 1055.2 | 1318.2 | 1177.0 | 819.1 | 989.1
	K.SPFEVYVDKSQGDASKVTAQGPGLEPSGNIANK.T	3	1	3390.68	0.06	300	7.04	0.53	2508.38	48/192	52.3751	130	1296.8 | 800.3 | 1069.7 | 1253.4 | 1228.3 | 1196.3 | 970.6 | 1452.4 | 1417.4 | 1287.4
	K.SPFSVAVSPSLDLSK.I	2	7	1533.82	-0.58	60	5.31	0.47	1315.54	26/42	60.2299	130	846.2 | 1016.2 | 945.3 | 688.1 | 699.5 | 670.2 | 500.2 | 589.1 | 571.2 | 518.1
	K.SQGDASKVTAQGPGLEPSGNIANK.T	3	1	2326.16	0.13	96	5.97	0.57	1573.37	49/138	32.414	130	1056.1 | 699.3 | 929.1 | 627.4 | 691.4 | 599.4 | 1073.2 | 1033.5 | 970.5 | 1090.4
	K.SSFTVDCSKAGNNMLLVGVHGPR.T	3	1	2389.18	0.29	66	4.85	0.53	1500.34	38/132	58.1459	130	934.6 | 622.2 | 721.4 | 1034.6 | 1031.0 | 984.0 | 947.4 | 1008.7 | 466.2 | 1000.4
	K.TGVAVNKPAEFTVDAK.H	2	19	1646.88	0.04	90	4.37	0.38	847.25	21/45	47.5667	215	977.6 | 1429.8 | 1219.6 | 695.9 | 1105.7 | 670.4 | 680.5 | 525.4 | 1314.8 | 428.3
	K.TGVAVNKPAEFTVDAK.H	3	5	1646.88	-0.63	82	3.44	0.42	759.89	34/90	37.8223	130	695.5 | 659.9 | 610.4 | 745.0 | 715.9 | 428.1 | 257.9 | 329.0 | 706.4 | 218.1
	K.VAQPTITDNKDGTVTVR.Y	2	2	1814.96	-0.57	68	4.47	0.41	698.4	23/48	33.4163	130	758.8 | 814.2 | 632.3 | 1205.3 | 989.3 | 750.1 | 1516.4 | 1183.3 | 1104.3 | 805.9
	K.VASKIVGPSGAAVPCKVEPGLGADNSVVR.F	3	1	2777.5	0.11	73	5.87	0.5	901.75	43/168	47.5665	130	1140.1 | 1090.6 | 1084.3 | 1062.1 | 1196.6 | 821.0 | 848.0 | 598.2 | 574.2 | 1102.6
	K.VDVGKDQEFTVK.S	2	7	1364.71	-0.47	69	3.37	0.41	573.38	21/33	31.3901	130	575.9 | 866.2 | 567.0 | 526.2 | 494.2 | 1051.2 | 751.2 | 871.2 | 614.1 | 1218.2
	K.VGSAADIPINISETDLSLLTATVVPPSGR.E	2	1	2893.55	0.2	55	3.94	0.52	460.98	25/84	56.3312	80	513.2 | 812.4 | 612.2 | 984.4 | 1843.8 | 1626.4 | 495.3 | 1211.3 | 1097.4 | 1297.4
	K.VKAFGPGLQGGSAGSPAR.F	2	1	1656.88	-0.61	107	4.45	0.53	1358.02	27/51	19.5115	130	1211.2 | 1154.3 | 759.2 | 903.2 | 1358.3 | 1429.3 | 577.9 | 679.9 | 606.2 | 715.3
	K.VKASGPGLNTTGVPASLPVEFTIDAK.D	3	2	2569.39	-0.05	43	3.5	0.29	409.44	32/150	67.6708	130	694.5 | 1019.2 | 767.0 | 1182.3 | 776.0 | 1388.4 | 583.0 | 758.0 | 1084.2 | 510.4
	K.VRAWGPGLEGGVVGK.S	2	2	1481.82	-0.55	91	4.75	0.56	2585.98	30/42	44.52	130	1278.3 | 1179.3 | 966.3 | 516.2 | 837.2 | 912.2 | 513.1 | 570.1 | 1335.4 | 303.1
	K.VSGLGEKVDVGKDQEFTVK.S	2	2	2035.07	-0.56	60	5.51	0.55	1109.1	22/54	38.1523	100	885.3 | 1150.3 | 1146.4 | 1266.3 | 945.6 | 1284.4 | 936.1 | 751.3 | 821.3 | 925.1
	K.VSGLGEKVDVGKDQEFTVK.S	3	4	2035.07	1.05	41	5.17	0.53	716.36	35/108	62.5881	215	576.0 | 885.5 | 617.5 | 840.8 | 925.3 | 869.9 | 866.5 | 771.7 | 746.8 | 812.4
	K.VTAQGPGLEPSGNIANK.T	2	10	1652.86	-0.07	108	5.35	0.62	1197.13	27/48	32.9928	215	929.5 | 727.2 | 1196.6 | 1253.6 | 691.6 | 1321.7 | 740.9 | 707.5 | 1506.7 | 1392.6
	K.VTVLFAGQHIAK.S	2	4	1283.75	-0.48	73	4.23	0.45	1347.92	22/33	31.2157	130	871.2 | 724.2 | 542.1 | 1066.2 | 984.2 | 1137.3 | 492.8 | 468.2 | 282.0 | 514.0
	K.WGDEHIPGSPYR.V	2	7	1413.66	0.05	67	3.6	0.41	684.23	22/33	55.4987	215	789.4 | 625.4 | 1168.6 | 926.5 | 630.4 | 585.8 | 435.3 | 979.5 | 1055.6 | 528.5
	K.WGDEHIPGSPYR.V	3	1	1413.66	-0.52	34	3.13	0.26	971.39	30/66	23.9681	80	338.5 | 676.2 | 738.0 | 369.7 | 721.0 | 614.3 | 607.9 | 329.8 | 585.7 | 625.0
	K.YGGDEIPFSPYR.V	2	4	1400.65	-0.57	77	3.7	0.14	643.3	21/33	55.0687	130	766.2 | 635.1 | 617.1 | 879.2 | 522.1 | 435.2 | 393.0 | 607.1 | 504.0 | 488.0
	K.YGGPYHIGGSPFK.A	2	6	1379.67	-0.44	95	4.9	0.56	1648.33	25/36	58.0446	100	592.2 | 788.2 | 580.3 | 842.2 | 551.9 | 989.2 | 608.6 | 391.1 | 1233.2 | 760.1
	K.YGGQPVPNFPSK.L	2	4	1290.65	0.99	39	2.8	0.3	555.91	18/33	39.665	215	885.4 | 406.2 | 880.5 | 454.9 | 515.3 | 960.5 | 331.3 | 1064.4 | 585.4 | 908.6
	K.YNEQHVPGSPFTAR.V	2	12	1602.77	-0.02	110	2.63	0.37	425.01	20/39	45.8303	215	931.6 | 672.4 | 693.3 | 1068.6 | 627.1 | 591.5 | 1012.4 | 599.4 | 735.5 | 1424.7
	K.YNEQHVPGSPFTAR.V	3	5	1602.77	-0.56	40	3.53	0.43	945.54	29/78	22.2057	80	416.7 | 296.2 | 771.1 | 832.2 | 663.4 | 372.2 | 330.7 | 654.3 | 386.2 | 814.1
	K.YTPVQQGPVGVNVTYGGDPIPK.S	2	15	2286.18	-0.7	128	5.21	0.65	899.4	25/63	74.5806	130	1012.0 | 1569.5 | 1316.3 | 1512.4 | 454.2 | 947.3 | 1832.5 | 683.2 | 1003.6 | 952.3
	K.YTPVQQGPVGVNVTYGGDPIPK.S	3	4	2286.18	-0.93	64	3.61	0.48	807.36	35/126	31.0205	80	1021.8 | 670.3 | 683.2 | 846.1 | 917.0 | 659.1 | 913.5 | 970.2 | 849.8 | 454.4
	R.AEAGVPAEFSIWTR.E	2	5	1533.77	-0.62	91	4.94	0.36	695.05	27/39	70.0798	130	1106.3 | 428.1 | 410.1 | 339.0 | 400.1 | 462.1 | 667.1 | 553.9 | 662.2 | 1072.2
	R.AGGPGLERAEAGVPAEFSIWTR.E	2	2	2271.15	-0.56	125	5.67	0.58	2089.09	31/63	57.8824	130	845.6 | 938.3 | 809.3 | 1462.4 | 1333.4 | 1072.1 | 1043.6 | 1533.4 | 1262.4 | 910.2
	R.AGGPGLERAEAGVPAEFSIWTR.E	3	2	2271.15	-0.9	75	3.76	0.47	1312.06	43/126	57.7748	130	554.0 | 583.3 | 1106.3 | 1165.3 | 574.5 | 569.5 | 998.5 | 533.9 | 905.5 | 848.9
	R.ALGALVDSCAPGLCPDWDSWDASKPVTNAR.E	3	11	3115.46	0.13	52	4.6	0.38	728.15	40/174	142.591	215	1295.6 | 1345.0 | 923.3 | 1194.4 | 1238.4 | 977.8 | 1401.5 | 1269.5 | 1124.3 | 1287.6
	R.ALTQTGGPHVK.A	2	1	1108.61	0.9	40	2.29	0.2	256.7	14/30	19.359	215	446.6 | 462.8 | 370.9 | 695.4 | 962.5 | 453.9 | 223.2 | 480.5 | 924.4 | 403.1
	R.ANLPQSFQVDTSK.A	2	15	1434.72	-0.61	93	3.98	0.5	772.76	21/36	42.8688	130	568.9 | 1136.2 | 625.3 | 450.1 | 911.1 | 560.0 | 884.2 | 549.1 | 299.0 | 985.2
	R.ANLPQSFQVDTSKAGVAPLQVK.V	2	2	2298.25	-0.61	115	5.98	0.58	1383.3	27/63	54.8106	130	1000.6 | 584.3 | 655.3 | 1643.5 | 1313.4 | 1057.7 | 1714.5 | 882.4 | 811.3 | 992.5
	R.ANLPQSFQVDTSKAGVAPLQVK.V	3	6	2298.25	-0.76	109	3.08	0.54	765.16	39/126	54.6775	130	1001.0 | 667.7 | 705.4 | 888.0 | 655.3 | 600.0 | 1057.6 | 844.5 | 584.4 | 661.7
	R.AWGPGLEGGVVGK.S	2	14	1226.65	-0.46	77	3.57	0.4	1045.59	23/36	45.8736	130	485.3 | 969.2 | 912.2 | 456.9 | 719.2 | 1023.1 | 258.0 | 516.2 | 832.2 | 508.2
	R.AYGPGIEPTGNMVKK.R	2	3	1561.8	-0.57	31	4.18	0.41	535.75	20/42	33.8097	130	664.5 | 635.9 | 874.3 | 1003.3 | 559.2 | 985.2 | 688.1 | 670.2 | 713.4 | 655.5
	R.DAEMPATEKDLAEDAPWKK.I	3	4	2145.02	1.26	93	3.79	0.39	694.99	40/108	44.4748	100	850.5 | 915.5 | 980.0 | 648.0 | 654.0 | 316.0 | 610.7 | 629.3 | 841.5 | 971.1
	R.DAPQDFHPDRVK.A	2	1	1424.69	0.07	33	2.48	0.2	329.01	19/33	30.6566	215	898.5 | 619.8 | 646.6 | 614.4 | 341.2 | 639.7 | 811.4 | 527.2 | 402.5 | 1023.5
	R.DVDIIDHHDNTYTVK.Y	3	1	1784.85	-0.59	36	3.38	0.52	544.05	27/84	34.48	100	785.9 | 671.9 | 776.9 | 524.4 | 728.2 | 719.9 | 663.4 | 330.0 | 187.0 | 517.1
	R.EAGAGGLAIAVEGPSKAEISFEDRK.D	2	1	2502.28	0.43	45	5.26	0.56	886.6	27/72	55.1319	130	1188.2 | 1463.4 | 1179.2 | 1762.7 | 1592.5 | 609.2 | 722.2 | 1692.6 | 1094.4 | 1152.2
	R.EATTEFSVDAR.A	2	9	1225.57	-0.46	59	3.7	0.41	826.49	17/30	31.9269	130	694.1 | 547.1 | 361.0 | 495.9 | 514.0 | 829.0 | 823.1 | 460.1 | 246.1 | 504.3
	R.EEGPYEVEVTYDGVPVPGSPFPLEAVAPTKPSK.V	3	4	3485.74	0.82	86	5	0.62	665.8	38/192	44.0216	80	862.0 | 960.0 | 1227.6 | 1038.1 | 1391.6 | 1342.5 | 1567.2 | 1763.4 | 1549.2 | 853.0
	R.EGPYSISVLYGDEEVPR.S	2	5	1909.92	-0.52	108	4.11	0.32	1029.06	23/48	36.4914	80	801.1 | 1077.3 | 1263.3 | 1638.3 | 629.1 | 797.1 | 744.2 | 815.0 | 1091.1 | 610.9
	R.EGPYSISVLYGDEEVPRSPFK.V	2	1	2369.17	0.26	84	3.84	0.47	708.69	21/60	37.8492	80	731.2 | 1088.2 | 1536.3 | 1261.2 | 1120.5 | 1424.4 | 830.2 | 603.2 | 1722.4 | 797.0
	R.FGGEHVPNSPFQVTALAGDQPSVQPPLR.S	3	3	2945.49	-0.96	92	4.59	0.56	889.32	43/162	64.793	130	1232.5 | 482.2 | 893.3 | 1169.0 | 1223.6 | 877.6 | 610.3 | 1193.4 | 841.5 | 1160.0
	R.GAGTGGLGLAVEGPSEAK.M	2	18	1570.81	1.03	75	4.26	0.53	909.34	20/51	53.924	215	588.4 | 717.3 | 983.5 | 887.5 | 1057.6 | 666.4 | 496.3 | 531.4 | 965.5 | 854.6
	R.IANLQTDLSDGLR.L	2	11	1415.75	-0.03	84	4.14	0.45	874.78	22/36	77.677	215	876.5 | 1004.6 | 547.4 | 775.5 | 540.4 | 617.1 | 1241.5 | 460.3 | 1071.5 | 345.4
	R.KPVKHTAMVSWGGVSIPNSPFR.V	3	3	2395.27	1.09	95	5.04	0.46	700.36	34/126	57.1812	100	717.3 | 917.3 | 662.0 | 633.4 | 1130.3 | 731.1 | 1073.3 | 691.1 | 989.6 | 624.6
	R.LIALLEVLSQK.K	2	4	1226.77	-0.5	46	4.16	0.53	1167.2	23/30	66.6906	100	362.1 | 865.2 | 752.1 | 1000.3 | 703.2 | 475.1 | 816.2 | 345.1 | 524.0 | 411.1
	R.LIALLEVLSQKK.M	2	5	1354.87	-0.51	86	4.04	0.5	2190.97	25/33	67.6498	130	564.9 | 490.2 | 831.3 | 944.2 | 909.5 | 903.5 | 752.2 | 603.1 | 1128.4 | 529.4
	R.LLGWIQNKLPQLPITNFSR.D	2	1	2238.28	0.27	76	4.9	0.44	468.81	23/54	73.6659	130	834.3 | 1285.4 | 1048.3 | 1593.4 | 1404.5 | 1006.6 | 953.3 | 1527.5 | 947.3 | 1413.4
	R.LLGWIQNKLPQLPITNFSR.D	3	3	2238.28	0.95	65	5.52	0.48	1427.1	39/108	48.7695	80	834.2 | 586.7 | 1066.3 | 885.0 | 646.4 | 1006.6 | 417.6 | 1172.3 | 947.3 | 828.7
	R.LRNGHVGISFVPK.E	2	2	1423.82	0.49	48	2.17	0.09	419.66	16/36	42.6455	130	1181.3 | 591.4 | 1040.3 | 385.1 | 577.4 | 244.1 | 541.9 | 532.7 | 1155.4 | 848.3
	R.LSPFMADIR.D	2	2	1049.55	-0.47	41	2.27	0.2	341.9	17/24	32.2934	80	425.2 | 849.2 | 288.2 | 762.1 | 201.0 | 605.2 | 403.1 | 647.1 | 752.1 | 445.1
	R.LSPFMADIRDAPQDFHPDR.V	3	1	2228.06	1.21	112	3.33	0.47	454.22	32/108	60.5801	130	677.0 | 1014.9 | 1024.8 | 960.3 | 827.0 | 671.2 | 924.8 | 892.5 | 889.3 | 541.7
	R.LSPFMADIRDAPQDFHPDRVK.A	3	4	2455.22	0.12	44	3.1	0.29	453.27	31/120	33.2888	80	752.5 | 746.9 | 655.4 | 1040.3 | 709.9 | 1128.3 | 1146.2 | 968.1 | 614.2 | 941.0
	R.LVSNHSLHETSSVFVDSLTK.A	2	1	2200.13	-0.69	94	5.5	0.62	919.97	23/57	31.4512	80	1018.4 | 1753.3 | 1449.3 | 809.2 | 1183.3 | 888.2 | 994.5 | 448.2 | 1391.3 | 1649.4
	R.LVSNHSLHETSSVFVDSLTK.A	3	7	2200.13	-0.67	93	4.34	0.54	1480.08	37/114	31.5489	80	809.2 | 637.9 | 994.4 | 663.4 | 594.3 | 559.6 | 628.8 | 509.3 | 646.8 | 463.2
	R.LYSVSYLLK.D	2	5	1085.62	-0.07	43	2.93	0.24	291.78	13/24	101.422	215	809.6 | 277.1 | 249.2 | 623.4 | 722.5 | 445.2 | 791.6 | 364.2 | 921.3 | 699.9
	R.NGHVGISFVPK.E	2	1	1154.63	-0.48	30	2.17	0.39	782.95	18/30	39.9856	130	492.2 | 911.2 | 747.2 | 846.2 | 244.0 | 408.0 | 309.0 | 290.9 | 894.2 | 237.0
	R.NGHVGISFVPKETGEHLVHVK.K	3	1	2284.22	1.2	63	3.72	0.42	526.64	30/120	42.4899	130	939.5 | 989.0 | 854.1 | 687.5 | 1020.5 | 911.2 | 699.1 | 680.6 | 951.5 | 408.1
	R.NGHVGISFVPKETGEHLVHVKK.N	3	1	2412.32	-0.65	69	4.55	0.44	651.39	34/126	42.0576	130	1003.7 | 1053.3 | 918.1 | 874.5 | 974.6 | 741.5 | 1069.6 | 982.6 | 408.0 | 578.2
	R.SAGQGEVLVYVEDPAGHQEEAK.V	2	3	2313.1	0.26	78	3.85	0.5	642.75	25/63	29.4631	80	966.2 | 1472.2 | 1309.3 | 1347.2 | 841.1 | 1081.2 | 1571.6 | 706.9 | 823.1 | 1684.6
	R.SAGQGEVLVYVEDPAGHQEEAK.V	3	5	2313.1	-0.85	78	4.37	0.39	1364.43	42/126	33.6211	100	985.5 | 1078.0 | 892.5 | 843.5 | 956.9 | 1049.5 | 707.4 | 655.3 | 483.6 | 1069.4
	R.SAGQGEVLVYVEDPAGHQEEAKVTANNDKNR.T	3	4	3325.6	0.22	106	5.36	0.52	803.71	44/180	44.8033	130	990.1 | 1243.1 | 1349.2 | 1292.6 | 981.2 | 1047.9 | 1398.6 | 1235.2 | 1455.0 | 1492.1
	R.TFSVWYVPEVTGTHK.V	2	3	1750.88	-0.56	43	3.37	0.48	468.3	17/42	38.9577	80	967.2 | 1130.2 | 1316.2 | 766.0 | 751.8 | 722.0 | 740.2 | 748.0 | 642.2 | 543.2
	R.TFSVWYVPEVTGTHKVTVLFAGQHIAK.S	3	3	3015.61	1.33	42	4.11	0.44	487.39	37/156	72.4711	130	1067.2 | 1198.2 | 1291.1 | 1117.0 | 847.0 | 866.0 | 923.8 | 883.1 | 1384.9 | 1341.1
	R.TGVELGKPTHFTVNAK.A	2	4	1698.92	-0.49	79	4.73	0.46	675.01	22/45	36.6619	130	1014.3 | 777.0 | 1199.3 | 741.5 | 785.7 | 539.2 | 656.8 | 1367.4 | 685.3 | 1167.4
	R.TGVELGKPTHFTVNAK.A	3	5	1698.92	-0.6	62	4.02	0.16	811.84	31/90	34.6139	100	657.0 | 721.9 | 712.9 | 679.2 | 771.0 | 475.5 | 482.0 | 500.1 | 777.0 | 1014.3
	R.TGVELGKPTHFTVNAK.A	4	1	1698.92	-0.58	42	3.35	0.35	934	43/135	22.3425	80	533.5 | 514.4 | 656.9 | 527.5 | 508.0 | 331.6 | 600.7 | 721.6 | 341.0 | 511.3
	R.TPCEEILVK.H	2	1	1031.54	-0.31	49	3.02	0.31	466.82	16/24	22.751	80	833.2 | 730.2 | 199.0 | 601.2 | 431.0 | 171.0 | 670.0 | 885.4 | 269.0 | 302.1
	R.VANPSGNLTETYVQDR.G	2	17	1763.86	-0.1	116	4.64	0.5	1031.13	23/45	44.4349	215	740.8 | 797.7 | 1011.5 | 781.4 | 517.4 | 1479.7 | 418.3 | 680.4 | 736.4 | 1346.6
	R.VQVQDNEGCPVEALVKDNGNGTYSCSYVPR.K	3	3	3241.49	-0.92	77	3.51	0.37	331.4	30/174	85.2098	215	1507.1 | 1485.1 | 1336.0 | 1476.9 | 1457.5 | 1005.0 | 1214.5 | 1393.4 | 1435.5 | 1467.6
	R.VSGQGLHEGHTFEPAEFIIDTR.D	3	3	2440.19	0.28	95	4.97	0.49	1460.4	42/126	63.3876	130	1083.6 | 1061.4 | 690.3 | 681.6 | 1074.1 | 276.2 | 969.1 | 912.6 | 617.5 | 1379.3
	R.YWPQEAGEYAVHVLCNSEDIR.L	2	2	2479.14	0.22	121	5.3	0.62	1148.78	28/60	67.0923	100	1065.9 | 949.1 | 1048.3 | 1530.3 | 1057.5 | 1355.3 | 1431.2 | 1775.5 | 836.1 | 1518.3
P49327|FAS_HUMAN Fatty acid synthase - Homo sapiens (Human)						300	810.4	43.97	273224	390 (390 0 0 0 0)			103	478	0.22
	K.AINCATSGVVGLVNCLR.R	2	1	1689.88	-0.53	75	4.97	0.43	1176.85	22/48	45.6402	80	774.2 | 916.2 | 505.1 | 604.2 | 1185.2 | 717.3 | 1086.2 | 972.5 | 1030.4 | 1250.3
	K.DTVTISGPQAPVFEFVEQLRK.E	2	5	2361.25	0.31	133	3.8	0.48	1003.19	26/60	89.1575	130	1391.4 | 916.6 | 1832.7 | 873.1 | 1687.6 | 1023.6 | 1745.6 | 1462.5 | 845.0 | 920.4
	K.DTVTISGPQAPVFEFVEQLRK.E	3	1	2361.25	1.05	48	3.28	0.11	366.93	29/120	88.7662	130	917.0 | 873.1 | 512.1 | 973.0 | 1023.9 | 617.1 | 716.2 | 599.1 | 530.1 | 494.1
	K.EDGLAQQQTQLNLR.S	2	6	1613.82	-0.55	52	3.97	0.4	1122.61	18/39	21.9889	80	515.2 | 1000.3 | 744.2 | 402.2 | 1128.4 | 872.3 | 643.2 | 1194.4 | 468.0 | 685.4
	K.FCFTPHTEEGCLSER.A	2	3	1755.75	-0.51	52	4.43	0.56	661.13	22/42	47.7933	130	1257.3 | 629.2 | 620.2 | 1023.2 | 664.2 | 744.5 | 793.1 | 571.9 | 580.6 | 1160.3
	K.GILADEDSSRPVWLK.A	2	1	1685.89	-0.57	61	4.41	0.47	1396.06	23/42	32.9942	80	1044.1 | 972.3 | 608.9 | 758.8 | 1240.1 | 642.2 | 1426.3 | 701.9 | 1087.3 | 714.1
	K.GVDLVLNSLAEEK.L	2	1	1386.75	-0.52	45	4.3	0.31	2021.5	22/36	34.632	80	476.1 | 903.2 | 405.1 | 982.2 | 484.2 | 597.1 | 790.2 | 911.2 | 1111.2 | 387.1
	K.KDHRDNLEFFLAGIGR.L	2	2	1887.98	-0.27	80	2.51	0.22	203.18	20/45	69.7445	130	822.8 | 880.5 | 814.2 | 1236.4 | 1351.3 | 652.2 | 871.6 | 1008.3 | 805.6 | 863.6
	K.KDHRDNLEFFLAGIGR.L	3	2	1887.98	0.3	59	5.3	0.44	1709.39	36/90	63.6775	100	880.4 | 823.4 | 743.9 | 708.4 | 473.1 | 402.1 | 504.8 | 699.5 | 733.2 | 569.9
	K.LKDLSRFDASFFGVHPK.Q	3	2	1964.04	-0.57	107	5.26	0.52	1880.46	49/96	54.7446	100	862.4 | 853.5 | 537.2 | 805.0 | 488.4 | 747.9 | 918.4 | 792.5 | 763.8 | 567.2
	K.LPEDPLLSGLLDSPALK.A	2	2	1778	-0.6	91	5.22	0.62	2256.52	30/48	91.1215	130	1323.3 | 1000.2 | 515.1 | 455.0 | 1263.2 | 778.1 | 342.0 | 1113.2 | 743.2 | 630.1
	K.LPESENLQEFWDNLIGGVDMVTDDDRR.W	3	10	3163.46	0.89	300	5.99	0.57	1459.43	39/156	127.754	130	838.5 | 668.4 | 1412.7 | 1304.6 | 1477.5 | 989.0 | 1191.0 | 1182.9 | 1127.5 | 1247.6
	K.MKVVEVLAGHGHLYSR.I	3	1	1795.96	-0.5	74	4.37	0.45	1256.56	39/90	43.9416	130	768.8 | 719.4 | 670.0 | 833.0 | 760.1 | 359.2 | 260.0 | 732.3 | 499.3 | 458.2
	K.RGLKPSCTIIPLMK.K	3	1	1556.9	-0.59	32	3.51	0.16	984.76	31/78	55.1036	130	455.2 | 600.3 | 372.9 | 642.5 | 584.9 | 714.3 | 649.4 | 815.2 | 627.0 | 422.3
	K.SNMGHPEPASGLAALAK.V	2	9	1650.83	-0.55	86	4.57	0.24	551.33	23/48	42.9461	130	1124.3 | 527.1 | 753.1 | 898.3 | 660.9 | 499.1 | 725.4 | 509.1 | 625.4 | 652.0
	K.SNMGHPEPASGLAALAK.V	3	4	1650.83	-0.02	68	3.26	0.33	747.29	35/96	62.5683	215	725.6 | 660.4 | 461.4 | 801.6 | 730.5 | 450.0 | 753.4 | 473.4 | 643.5 | 401.5
	K.TGTVSLEVR.L	2	3	961.53	-0.42	43	2.29	0.35	180.02	14/24	16.0861	80	603.2 | 702.3 | 341.0 | 393.2 | 403.1 | 359.1 | 274.1 | 803.3 | 687.9 | 769.0
	K.VGDPQELNGITR.A	2	15	1298.67	-0.03	90	4.09	0.45	732.8	20/33	34.5384	215	514.6 | 560.4 | 571.9 | 739.4 | 802.5 | 446.4 | 1023.6 | 1027.6 | 497.2 | 276.2
	K.VLLSLEHGLWAPNLHFHSPNPEIPALLDGR.L	3	4	3342.78	1.47	300	7.93	0.62	1921.3	47/174	81.9662	130	1556.3 | 1292.5 | 1276.2 | 1018.1 | 1191.2 | 1219.4 | 741.3 | 983.2 | 1345.8 | 1027.1
	K.VLQGDLVMNVYR.D	2	2	1406.75	-0.52	62	3.93	0.14	2022.36	25/33	32.3782	80	618.4 | 597.9 | 551.2 | 938.2 | 338.0 | 781.2 | 1066.2 | 856.1 | 1069.2 | 588.9
	K.VLQGDLVMNVYRDGAWGAFR.H	3	2	2267.14	0.82	87	3.7	0.58	1173.82	35/114	60.5699	100	1028.4 | 963.9 | 636.1 | 685.9 | 910.0 | 450.1 | 817.3 | 680.1 | 821.4 | 1019.3
	K.VSVHVIEGDHR.T	2	2	1247.65	-0.38	43	2.94	0.37	837.8	17/30	22.2537	100	312.1 | 936.2 | 726.1 | 352.8 | 430.8 | 481.8 | 522.1 | 825.2 | 556.8 | 764.2
	K.VVEVLAGHGHLYSR.I	2	1	1536.83	-0.51	79	5.05	0.58	1870.86	25/39	34.5239	100	926.2 | 997.2 | 869.2 | 669.9 | 1110.3 | 703.6 | 605.2 | 675.2 | 425.1 | 555.9
	K.VVVQVLAEEPEAVLK.G	2	4	1622.94	-0.02	55	3.25	0.48	550.67	19/42	110.776	215	919.6 | 1363.6 | 967.5 | 985.6 | 914.6 | 895.8 | 656.5 | 488.4 | 688.5 | 709.5
	K.VVVQVLAEEPEAVLK.G	3	1	1622.94	-0.81	41	4.21	0.2	1350.2	35/84	38.2034	80	656.2 | 328.6 | 638.0 | 967.1 | 682.7 | 709.4 | 738.9 | 355.3 | 419.5 | 785.3
	K.VVVQVLAEEPEAVLKGAKPK.L	3	3	2104.24	-0.73	57	3.29	0.36	934.97	34/114	59.9469	130	790.6 | 953.7 | 636.4 | 840.5 | 904.5 | 569.5 | 525.2 | 597.4 | 895.6 | 426.1
	K.VYQWDDPDPR.L	2	13	1290.58	-0.06	50	3.15	0.47	796.51	17/27	45.1953	215	1019.4 | 272.2 | 900.5 | 515.0 | 807.3 | 484.3 | 714.3 | 1028.6 | 577.2 | 391.2
	K.YHGNVMLLR.A	2	4	1102.58	-0.43	34	2.47	0.22	650.12	17/24	37.7662	130	802.2 | 301.0 | 470.2 | 284.0 | 745.4 | 928.2 | 631.3 | 228.0 | 273.1 | 956.3
	K.YSGTLNLDR.V	2	5	1038.52	-0.01	48	2.92	0.5	488.97	16/24	35.6841	215	281.1 | 788.5 | 630.4 | 251.1 | 875.4 | 290.2 | 223.1 | 298.8 | 731.5 | 403.4
	R.AALQEELQLCK.G	2	7	1245.65	-0.46	55	4.04	0.19	1437.25	20/30	29.5671	80	552.4 | 862.2 | 491.2 | 1099.1 | 990.2 | 363.1 | 755.2 | 996.2 | 495.8 | 733.2
	R.AAPLDSIHSLAAYYIDCIR.Q	2	2	2092.05	-0.62	129	6.78	0.56	1775.67	28/54	94.6468	130	975.6 | 1424.4 | 1287.3 | 782.3 | 945.3 | 805.2 | 966.6 | 1200.4 | 1310.3 | 1147.3
	R.AAPLDSIHSLAAYYIDCIR.Q	3	5	2092.05	-0.79	85	5.14	0.54	2010.7	41/108	83.2416	130	574.4 | 782.2 | 619.2 | 506.2 | 959.4 | 794.5 | 945.2 | 851.4 | 975.5 | 538.7
	R.AFEVSENGNLVVSGK.V	2	1	1549.79	-0.59	56	4.08	0.48	606	20/42	28.101	100	291.1 | 390.0 | 1259.2 | 1104.2 | 1160.1 | 489.1 | 1242.1 | 888.2 | 1143.1 | 1016.2
	R.ALCATRQEPLLIGSTK.S	2	2	1700.94	-0.5	62	4.95	0.5	1200.51	24/45	45.0722	130	1309.4 | 1196.3 | 392.1 | 1083.3 | 505.3 | 786.5 | 1366.4 | 618.2 | 1281.4 | 374.1
	R.ALCATRQEPLLIGSTK.S	3	1	1700.94	-0.69	78	4.83	0.45	940.37	37/90	22.9288	100	759.0 | 710.4 | 414.9 | 437.3 | 828.2 | 655.4 | 750.0 | 505.1 | 392.0 | 873.2
	R.ALGLGVEQLPVVFEDVVLHQATILPK.T	3	13	2785.59	0.05	98	4.55	0.38	713.92	36/150	127.665	130	1138.2 | 1216.4 | 868.1 | 1073.6 | 1009.6 | 1187.7 | 849.1 | 1129.2 | 1065.6 | 511.1
	R.DLVEAVAHILGIR.D	2	5	1405.82	-0.54	84	4.84	0.5	2395.04	28/36	77.9599	100	779.2 | 878.3 | 949.3 | 1078.3 | 458.1 | 589.2 | 571.2 | 1061.2 | 345.0 | 528.0
	R.DNLEFFLAGIGR.L	2	3	1351.7	-0.63	68	4.67	0.41	1960.12	22/33	84.2189	130	402.2 | 1120.1 | 950.1 | 473.2 | 880.3 | 232.0 | 933.2 | 586.3 | 1009.3 | 862.1
	R.DTSFEQHVLWHTGGK.G	2	2	1741.83	-0.52	116	4.27	0.55	829.86	22/42	45.8173	130	798.3 | 944.1 | 685.2 | 1057.2 | 807.4 | 1243.2 | 499.2 | 763.5 | 1034.3 | 1235.1
	R.FDASFFGVHPK.Q	2	10	1251.62	-0.47	63	3.65	0.45	1922.24	23/30	40.6145	100	495.4 | 1008.2 | 537.1 | 831.2 | 381.1 | 244.1 | 918.2 | 989.2 | 263.0 | 552.9
	R.FPQLDSTSFANSR.D	2	12	1469.7	-0.47	83	4.24	0.38	1280.77	21/36	51.1784	130	661.9 | 984.1 | 604.4 | 869.1 | 1097.2 | 447.1 | 475.0 | 601.1 | 619.2 | 594.1
	R.GGPEVQQVPAGERPLWFICSGMGTQWR.G	3	3	2986.45	1.09	120	4.76	0.56	674.75	38/156	89.5515	130	1096.5 | 1146.1 | 1274.2 | 780.5 | 1210.0 | 795.2 | 920.0 | 1265.9 | 924.9 | 1170.5
	R.GLIAEAAQLGPVGGVFNLAVVLR.D	2	2	2264.31	-0.72	119	6.88	0.66	1384.76	31/66	80.5087	100	1397.4 | 1340.5 | 867.2 | 924.2 | 931.3 | 1878.6 | 1510.5 | 387.1 | 1976.8 | 784.3
	R.GLIAEAAQLGPVGGVFNLAVVLR.D	3	3	2264.31	-0.91	129	6.2	0.62	2668.25	50/132	103.181	130	989.0 | 867.2 | 890.5 | 939.8 | 486.2 | 1045.8 | 931.3 | 854.5 | 671.2 | 387.2
	R.GNAGQSNYGFANSAMER.I	2	6	1773.76	-0.6	82	4.41	0.51	933.31	22/48	58.6448	130	982.2 | 778.1 | 707.1 | 1145.2 | 1346.2 | 801.8 | 593.1 | 775.1 | 758.0 | 1259.1
	R.HFLLEEDKPEEPTAHAFVSTLTR.G	2	1	2667.34	0.33	52	3.74	0.52	505.56	21/66	33.8934	80	1423.0 | 1655.5 | 1626.0 | 1783.6 | 884.2 | 1012.2 | 1418.2 | 1251.2 | 1786.8 | 1271.0
	R.HFLLEEDKPEEPTAHAFVSTLTR.G	3	5	2667.34	1.13	134	5.58	0.47	888.39	40/132	135.748	215	1192.5 | 828.9 | 651.0 | 1135.8 | 706.5 | 823.6 | 1014.8 | 1367.7 | 1079.3 | 819.3
	R.HSQDLAFLSMLNDIAAVPATAMPFR.G	2	3	2716.36	0.24	128	6.32	0.61	1384.46	35/72	95.7037	130	890.2 | 1826.6 | 989.2 | 1244.4 | 1131.4 | 1060.3 | 1727.5 | 1586.4 | 1473.3 | 1804.6
	R.HSQDLAFLSMLNDIAAVPATAMPFR.G	3	6	2716.36	-0.07	121	4.11	0.46	714.03	39/144	83.796	100	1149.4 | 1084.4 | 989.2 | 550.1 | 828.8 | 1074.9 | 793.3 | 419.1 | 1131.3 | 1048.2
	R.IPGLLSPHPLLQLSYTATDR.H	3	1	2192.21	0.22	50	3.31	0.41	935.62	39/114	74.0627	130	953.5 | 991.5 | 633.7 | 813.3 | 982.5 | 926.3 | 849.6 | 288.2 | 1039.9 | 906.3
	R.LFDHPESPTPNPTEPLFLAQAEVYK.E	3	8	2840.41	-0.04	144	5.82	0.6	1522.16	44/144	47.5815	100	773.0 | 1278.4 | 782.5 | 1152.3 | 639.9 | 803.5 | 808.2 | 1017.4 | 1216.5 | 1347.6
	R.LFDHPESPTPNPTEPLFLAQAEVYKELR.L	3	9	3238.64	1.09	300	7.07	0.58	1537.36	47/162	84.5258	130	1364.2 | 1208.0 | 839.1 | 1250.7 | 949.5 | 1676.7 | 1002.7 | 1007.4 | 1562.4 | 936.4
	R.LFDHPESPTPNPTEPLFLAQAEVYKELR.L	4	1	3238.64	0.73	100	3.11	0.49	735.01	50/243	84.6604	130	739.5 | 1002.7 | 1024.3 | 669.1 | 733.6 | 609.6 | 903.6 | 1108.7 | 1006.2 | 994.1
	R.LHLSGIDANPNALFPPVEFPAPR.G	2	8	2472.3	1.01	135	5.12	0.63	581.75	24/66	153.269	215	1009.7 | 1463.9 | 1551.9 | 921.6 | 1316.8 | 1156.8 | 1737.0 | 1112.0 | 1887.1 | 736.5
	R.LHLSGIDANPNALFPPVEFPAPR.G	3	12	2472.3	-0.99	88	4.81	0.61	1024.44	40/132	66.7544	130	505.5 | 1009.4 | 732.3 | 723.7 | 1463.4 | 659.0 | 1156.4 | 718.5 | 579.0 | 912.3
	R.LHLSGIDANPNALFPPVEFPAPR.G	4	1	2472.3	0.84	43	3.88	0.43	1747.2	54/198	44.79	80	943.5 | 440.1 | 732.3 | 505.1 | 878.9 | 1017.0 | 724.0 | 553.2 | 716.1 | 679.6
	R.LLLEVTYEAIVDGGINPDSLR.G	2	1	2287.22	0.13	30	3.86	0.39	812.37	23/60	92.4261	130	701.1 | 1043.2 | 1586.3 | 928.3 | 587.1 | 1700.3 | 1244.2 | 797.2 | 1359.3 | 1463.5
	R.LNSVQSSERPLFLVHPIEGSTTVFHSLASR.L	3	5	3308.74	0.94	128	7.28	0.57	1298.53	47/174	65.1001	100	1601.5 | 854.6 | 1570.5 | 861.0 | 801.5 | 1024.0 | 1262.4 | 1708.6 | 817.3 | 1232.7
	R.LNSVQSSERPLFLVHPIEGSTTVFHSLASR.L	4	2	3308.74	0.64	71	5.8	0.58	1320.2	55/261	71.609	130	1028.5 | 966.6 | 670.7 | 923.8 | 533.7 | 1320.7 | 999.5 | 1188.2 | 955.8 | 1246.8
	R.LQVVDQPLPVR.G	2	16	1263.74	0.01	54	3.19	0.49	1311.83	20/30	60.6062	215	1022.6 | 371.3 | 923.6 | 893.5 | 824.5 | 555.7 | 709.5 | 341.2 | 242.1 | 1089.6
	R.LRGYDYGPHFQGILEASLEGDSGR.L	3	1	2637.27	0.18	88	5.03	0.61	1788.94	41/138	62.0755	100	1017.0 | 605.1 | 1074.1 | 1087.3 | 753.4 | 810.0 | 1133.3 | 1009.5 | 696.4 | 1020.2
	R.LSIPTYGLQCTR.A	2	2	1351.7	-0.55	35	2.65	0.28	314.41	16/33	32.7006	80	519.8 | 1038.3 | 576.3 | 512.1 | 296.0 | 840.3 | 1023.4 | 379.1 | 507.2 | 861.1
	R.QGVQVQVSTSNISSLEGAR.G	2	2	1960.01	-0.62	99	4.33	0.53	895.52	25/54	33.029	100	1221.2 | 719.1 | 1448.3 | 1320.3 | 722.1 | 1134.3 | 495.0 | 623.1 | 432.2 | 1547.4
	R.RPTPQDSPIFLPVDDTSFR.W	2	2	2188.1	-0.59	61	3.64	0.48	349.94	18/54	39.1289	80	695.2 | 1493.4 | 510.1 | 625.1 | 1563.4 | 1678.5 | 678.2 | 1017.8 | 1526.1 | 1252.3
	R.RPTPQDSPIFLPVDDTSFR.W	3	2	2188.1	0.06	46	3.61	0.19	729.46	33/108	49.1664	100	627.0 | 936.1 | 468.8 | 570.4 | 618.0 | 1252.3 | 827.3 | 525.3 | 496.8 | 992.2
	R.RQGVQVQVSTSNISSLEGAR.G	3	1	2116.11	-0.9	45	4.9	0.53	1591.38	42/114	29.9313	100	907.4 | 842.9 | 432.1 | 632.2 | 971.7 | 303.1 | 599.2 | 642.6 | 823.8 | 834.4
	R.RQQEQQVPILEK.F	2	5	1495.82	-0.51	54	3.73	0.23	908.62	22/33	32.933	130	897.3 | 599.3 | 1107.3 | 1220.4 | 869.2 | 1349.3 | 542.2 | 389.2 | 453.2 | 610.9
	R.SDEAVKPFGLK.V	2	5	1190.64	1.03	35	2.64	0.05	540.67	17/30	46.3661	215	479.9 | 495.0 | 787.2 | 486.0 | 760.3 | 689.5 | 518.5 | 958.5 | 525.0 | 736.3
	R.SLLVNPEGPTLMR.L	2	10	1426.77	-0.66	79	4.19	0.52	665.96	20/36	58.9051	130	900.3 | 1014.3 | 527.2 | 413.1 | 613.8 | 1113.3 | 510.2 | 314.1 | 617.3 | 306.2
	R.SLYQSAGVAPESFEYIEAHGTGTK.V	2	6	2542.21	0.02	132	5.43	0.61	1011.21	30/69	102.8	215	1665.9 | 1736.9 | 877.5 | 1894.1 | 859.5 | 788.5 | 806.4 | 671.5 | 1171.8 | 800.5
	R.SLYQSAGVAPESFEYIEAHGTGTK.V	3	2	2542.21	1.75	79	3.11	0.28	575.24	33/138	103.155	215	947.8 | 781.9 | 1026.8 | 982.7 | 918.8 | 650.4 | 776.7 | 1090.3 | 766.5 | 1171.9
	R.TGGMAFHSYFMEAIAPPLLQELKK.V	2	1	2679.37	0.34	86	4.84	0.57	850.71	27/69	88.5096	130	1065.4 | 1614.4 | 1543.3 | 1136.4 | 919.3 | 1430.3 | 1047.4 | 1276.3 | 1249.4 | 1099.2
	R.TGGMAFHSYFMEAIAPPLLQELKK.V	3	4	2679.37	1.34	42	4.77	0.49	1079.65	43/138	89.911	130	1065.3 | 715.8 | 533.2 | 1136.4 | 772.5 | 1614.3 | 707.3 | 1058.5 | 799.3 | 751.3
	R.TGGMAFHSYFMEAIAPPLLQELKK.V	4	1	2679.37	1.92	49	3.59	0.42	1261.52	48/207	52.1879	80	841.4 | 569.0 | 778.7 | 1099.1 | 534.0 | 791.4 | 577.2 | 527.4 | 952.1 | 822.2
	R.TLLEGSGLESIISIIHSSLAEPR.V	2	8	2422.32	0.35	131	5.42	0.59	948.15	24/66	109.584	130	1009.4 | 896.3 | 1322.5 | 759.3 | 1522.5 | 983.6 | 1122.4 | 1663.5 | 1104.6 | 1651.6
	R.TLLEGSGLESIISIIHSSLAEPR.V	3	14	2422.32	0.86	119	4.22	0.59	926.86	42/132	85.9783	100	1104.7 | 737.1 | 984.0 | 1048.1 | 911.6 | 955.1 | 730.9 | 1039.1 | 1095.6 | 882.9
	R.VLFPATGYLSIVWK.T	2	7	1593.9	-0.63	91	3.39	0.35	815.94	22/39	95.0808	130	618.0 | 691.3 | 1234.3 | 965.2 | 360.1 | 315.1 | 608.7 | 632.2 | 1066.3 | 1381.3
	R.VTAIHIDPATHR.Q	2	5	1330.72	-0.45	56	3.46	0.36	747.75	20/33	25.7825	130	581.2 | 750.2 | 473.9 | 946.3 | 809.1 | 522.2 | 566.0 | 530.5 | 732.2 | 494.3
	R.VTVAGGVHISGLHTESAPR.R	3	2	1888	0.34	104	4.34	0.49	1574.39	40/108	38.9476	130	563.5 | 795.0 | 759.3 | 844.3 | 530.4 | 731.0 | 557.5 | 750.5 | 835.5 | 786.0
	R.WKAGLYGLPR.R	2	5	1160.66	-0.43	61	2.99	0.42	1027.77	20/27	45.926	100	846.3 | 298.0 | 775.3 | 315.0 | 442.2 | 386.1 | 487.6 | 270.1 | 889.1 | 719.2
	R.WLSTSIPEAQWHSSLAR.T	2	5	1968.99	-0.64	116	3.6	0.33	245.65	19/48	35.0498	80	1281.3 | 835.5 | 670.1 | 652.1 | 1284.3 | 856.2 | 1055.3 | 1394.2 | 791.9 | 642.1
	R.WLSTSIPEAQWHSSLAR.T	3	1	1968.99	0.11	35	3.17	0.06	535.77	31/96	105.62	215	835.5 | 792.0 | 300.2 | 741.4 | 272.3 | 781.5 | 255.2 | 1281.7 | 555.6 | 1110.8
P35579|MYH9_HUMAN Myosin-9 - Homo sapiens (Human)						192	580.36	35.36	226391	143 (143 0 0 0 0)			69	745	0.09
	K.AKQTLENERGELANEVK.V	2	2	1929	-0.53	93	4.52	0.37	1084.03	23/48	32.9905	130	892.4 | 842.2 | 1256.2 | 856.7 | 900.7 | 883.9 | 1369.3 | 1440.4 | 833.6 | 673.2
	K.AKQTLENERGELANEVK.V	3	3	1929	-0.58	39	3.8	0.2	965.94	36/96	32.6384	130	866.0 | 856.7 | 801.5 | 843.0 | 751.0 | 848.0 | 834.0 | 891.9 | 571.6 | 778.0
	K.ANLQIDQINTDLNLER.S	2	2	1869.97	-0.05	75	4.65	0.5	569.62	22/45	101.234	215	774.2 | 1330.7 | 531.4 | 1253.7 | 1339.7 | 843.2 | 614.5 | 860.6 | 1087.6 | 1695.8
	K.DFSALESQLQDTQELLQEENRQK.L	3	2	2749.33	0.13	84	4.03	0.47	750.15	34/132	49.5425	100	1108.5 | 1043.7 | 1165.0 | 830.0 | 663.0 | 1100.0 | 1000.2 | 991.1 | 816.4 | 1201.0
	K.HSQAVEELAEQLEQTKR.V	3	3	1996.01	-0.51	95	6.64	0.61	1818.67	39/96	52.2341	130	930.6 | 935.7 | 886.6 | 877.7 | 822.6 | 774.4 | 532.4 | 763.3 | 443.2 | 781.3
	K.IAQLEEQLDNETKER.Q	2	5	1815.91	0	95	5.06	0.52	1185.39	24/42	56.8668	215	776.5 | 1040.5 | 752.7 | 1004.6 | 533.4 | 807.8 | 1261.7 | 1132.6 | 795.3 | 1067.5
	K.KANLQIDQINTDLNLER.S	2	1	1998.06	-0.63	132	6.07	0.54	2355.46	29/48	42.6954	130	644.3 | 1215.3 | 783.2 | 1330.3 | 1354.3 | 1443.4 | 1198.4 | 1087.3 | 860.2 | 759.2
	K.KKMQQNIQELEEQLEEEESAR.Q	3	1	2589.25	1.28	60	4.73	0.37	766.6	31/120	53.6569	100	935.5 | 402.2 | 750.5 | 962.2 | 1208.4 | 1129.4 | 720.1 | 1219.2 | 1064.4 | 686.3
	K.KMEDSVGCLETAEEVKR.K	3	2	1923.92	-0.66	88	4.18	0.31	1284.51	39/96	40.3357	130	898.5 | 749.4 | 833.4 | 768.5 | 710.7 | 889.4 | 416.9 | 731.2 | 824.4 | 850.1
	K.KQELEEICHDLEARVEEEEER.C	3	1	2613.21	1.26	62	3.87	0.43	1095.08	35/120	68.1014	100	1179.3 | 694.9 | 1155.6 | 1114.5 | 573.8 | 1058.0 | 1234.2 | 993.9 | 1243.0 | 1170.0
	K.KRHEMPPHIYAITDTAYR.S	3	2	2199.11	0.46	94	4.57	0.51	1331.56	33/102	41.3852	130	563.9 | 1073.2 | 846.1 | 510.2 | 645.1 | 839.2 | 910.3 | 507.2 | 949.6 | 549.9
	K.KVIQYLAYVASSHK.S	2	1	1606.9	-0.5	50	4.37	0.48	897.83	21/39	51.5464	130	739.7 | 730.6 | 975.3 | 1138.3 | 681.5 | 690.5 | 1078.3 | 1149.3 | 529.2 | 628.3
	K.LKDVLLQVDDERR.N	2	1	1598.89	-0.49	36	3.2	0.14	460.33	15/36	42.7122	130	1024.3 | 577.2 | 622.0 | 679.4 | 1139.3 | 557.2 | 460.2 | 1006.3 | 734.6 | 1078.3
	K.LKDVLLQVDDERR.N	3	1	1598.89	-0.46	46	3.71	0.25	810.21	34/72	40.1268	100	679.4 | 621.9 | 743.5 | 242.1 | 701.4 | 357.1 | 288.1 | 748.5 | 166.0 | 692.0
	K.LKKLEEEQIILEDQNCK.L	3	1	2073.09	-0.66	84	4.92	0.38	2095.08	37/96	43.5235	130	613.0 | 849.2 | 556.5 | 962.2 | 607.2 | 625.9 | 604.1 | 792.0 | 547.5 | 598.8
	K.LKNKHEAMITDLEER.L	3	2	1826.94	-0.58	73	4.61	0.53	1838.19	36/84	33.7989	130	762.4 | 533.1 | 793.3 | 672.2 | 476.6 | 546.1 | 875.2 | 304.1 | 411.2 | 697.6
	K.LLEDRIAEFTTNLTEEEEKSK.S	3	3	2495.25	0.06	123	7.15	0.5	2244.31	42/120	64.0943	100	979.2 | 940.2 | 758.9 | 1013.0 | 1087.4 | 714.1 | 749.2 | 1070.5 | 1189.4 | 1175.6
	K.LQVELDNVTGLLSQSDSK.S	2	2	1946.01	-0.62	106	6.45	0.57	2114.8	29/51	71.3791	130	651.1 | 1035.2 | 764.2 | 1295.2 | 911.1 | 1182.2 | 894.2 | 1363.3 | 1248.3 | 436.1
	K.LTKDFSALESQLQDTQELLQEENRQK.L	3	5	3091.55	0.15	300	5.88	0.55	1219.33	38/150	70.5437	130	960.2 | 1375.8 | 1165.1 | 1108.7 | 1244.6 | 1317.7 | 1200.6 | 758.6 | 1099.6 | 936.4
	K.MQQNIQELEEQLEEEESAR.Q	3	1	2333.06	-0.71	82	4.34	0.39	815.41	30/108	38.0515	80	665.4 | 1071.2 | 1044.7 | 849.2 | 985.2 | 872.1 | 615.1 | 1001.4 | 936.3 | 591.2
	K.NMDPLNDNIATLLHQSSDKFVSELWK.D	3	2	3015.49	1.1	93	4.59	0.56	451.28	35/150	96.2893	130	886.2 | 1328.2 | 924.5 | 1385.7 | 1108.7 | 1166.3 | 1223.5 | 918.9 | 880.6 | 1320.1
	K.QIATLHAQVADMK.K	2	1	1425.75	-0.47	57	3.14	0.41	454.76	22/36	36.3498	130	1131.3 | 278.1 | 899.2 | 1148.3 | 592.9 | 622.5 | 464.0 | 933.4 | 1139.2 | 647.2
	K.SMEAEMIQLQEELAAAER.A	2	4	2048.96	0.31	80	4.53	0.24	1565.82	26/51	86.2349	130	1620.4 | 1257.3 | 810.9 | 446.1 | 1674.3 | 792.1 | 1135.3 | 1603.2 | 517.2 | 1129.3
	K.SMEAEMIQLQEELAAAER.A	3	1	2048.96	-0.84	96	4.98	0.37	2320.35	40/102	86.2591	130	802.3 | 837.8 | 446.2 | 375.1 | 517.2 | 792.0 | 873.1 | 766.6 | 304.0 | 759.4
	K.TLEEEAKTHEAQIQEMR.Q	2	1	2042.98	0.45	114	5.2	0.54	1279.74	24/48	42.3663	130	1242.2 | 1141.3 | 959.5 | 875.3 | 950.5 | 1168.2 | 915.0 | 902.3 | 1370.3 | 786.0
	K.TLEEEAKTHEAQIQEMR.Q	3	3	2042.98	-0.67	97	4.2	0.46	1298.86	37/96	27.9892	100	915.0 | 850.5 | 604.6 | 906.0 | 869.5 | 610.3 | 584.9 | 306.1 | 786.0 | 875.2
	K.TRLQQELDDLLVDLDHQR.Q	2	1	2207.14	1.95	70	3.74	0.31	784.41	22/51	79.6664	100	984.3 | 1539.4 | 440.1 | 668.2 | 1767.6 | 1223.3 | 650.2 | 756.2 | 1206.3 | 1542.5
	K.TRLQQELDDLLVDLDHQR.Q	3	5	2207.14	1.06	105	6.64	0.2	1844.14	41/102	193.985	215	882.6 | 555.3 | 953.3 | 440.4 | 1212.6 | 606.9 | 668.5 | 663.7 | 1099.7 | 654.7
	K.VIQYLAYVASSHK.S	2	4	1478.8	-0.52	70	4.34	0.49	1561.08	22/36	52.0108	130	862.3 | 625.1 | 458.2 | 1138.3 | 633.7 | 975.3 | 529.2 | 628.3 | 1021.2 | 851.2
	K.VKLQEMEGTVK.S	2	1	1261.68	-0.49	48	2.8	0.23	494.81	16/30	18.9026	130	1034.2 | 921.1 | 793.1 | 1115.2 | 904.1 | 404.1 | 228.0 | 858.1 | 341.1 | 1016.1
	K.VSHLLGINVTDFTR.G	2	5	1571.85	-0.59	84	4.83	0.42	1446.41	25/39	37.9211	80	1022.2 | 852.2 | 550.2 | 1135.3 | 720.3 | 693.1 | 639.2 | 965.3 | 607.1 | 1248.3
	K.VSHLLGINVTDFTR.G	3	2	1571.85	-0.73	30	3.83	0.33	1307.14	35/78	38.0343	80	639.1 | 453.3 | 417.8 | 720.2 | 423.1 | 820.1 | 738.2 | 426.6 | 320.2 | 456.7
	K.YKASITALEAK.I	2	2	1194.67	-0.48	44	3.35	0.37	683.5	18/30	22.7482	130	903.3 | 832.2 | 292.0 | 977.2 | 247.1 | 745.2 | 363.1 | 516.2 | 218.0 | 848.2
	R.ALEEAMEQKAELER.L	2	3	1646.81	-0.57	65	4.82	0.41	3156.41	28/39	22.1187	80	617.1 | 1133.2 | 760.8 | 745.2 | 1002.2 | 732.3 | 546.2 | 602.7 | 667.3 | 1204.4
	R.ALEQQVEEMKTQLEELEDELQATEDAK.L	3	1	3147.49	0.86	89	5.75	0.59	1429.97	39/156	73.3925	100	1258.1 | 1501.5 | 1343.5 | 1293.0 | 1193.9 | 634.0 | 1408.0 | 1334.5 | 1248.3 | 762.1
	R.ALEQQVEEMKTQLEELEDELQATEDAKLR.L	3	2	3416.67	1.97	94	3.98	0.33	533.97	39/168	198.678	215	1375.5 | 1078.6 | 1466.2 | 1030.0 | 1310.5 | 1246.4 | 903.7 | 1035.8 | 487.5 | 1425.1
	R.ASREEILAQAKENEK.K	2	1	1715.89	-0.54	35	4.72	0.48	1236.86	26/42	26.5089	130	785.5 | 794.1 | 998.3 | 1197.3 | 1069.3 | 1326.4 | 686.2 | 573.2 | 720.7 | 519.1
	R.DLGEELEALKTELEDTLDSTAAQQELR.S	2	2	3017.48	1.19	123	4.22	0.61	636.68	27/78	211.312	215	1003.6 | 1332.9 | 1685.9 | 1395.8 | 1447.9 | 970.4 | 1921.2 | 1690.1 | 1303.5 | 1118.9
	R.DLGEELEALKTELEDTLDSTAAQQELR.S	3	9	3017.48	-0.12	113	5.87	0.56	1608.69	40/156	83.4923	100	1237.0 | 1422.1 | 744.2 | 1137.9 | 1173.1 | 1128.5 | 1365.6 | 545.2 | 815.2 | 673.2
	R.EMEAELEDERKQR.S	2	1	1662.78	-0.46	30	2.78	0.26	118.76	14/36	23.6955	100	716.2 | 696.5 | 637.4 | 767.1 | 537.1 | 760.9 | 431.2 | 587.2 | 560.1 | 947.0
	R.FLSNGHVTIPGQQDKDMFQETMEAMR.I	3	3	3010.39	0.21	144	5.84	0.57	1320.75	39/150	67.1893	130	1129.1 | 918.0 | 1178.5 | 755.3 | 1273.3 | 738.3 | 869.5 | 912.1 | 1078.1 | 1142.2
	R.IAEFTTNLTEEEEKSK.S	2	4	1868.91	-0.51	113	4.84	0.58	1742.48	25/45	42.1091	130	778.5 | 843.0 | 833.9 | 1307.3 | 1206.2 | 1408.3 | 749.2 | 1092.3 | 769.5 | 704.9
	R.IAQLEEELEEEQGNTELINDRLK.K	3	1	2713.35	0.06	137	5.6	0.46	1098.43	35/132	39.1957	100	1144.5 | 1201.1 | 1080.0 | 837.7 | 1015.5 | 843.7 | 829.7 | 765.5 | 636.9 | 680.4
	R.KKVEAQLQELQVK.F	2	4	1540.91	-0.48	70	5.23	0.44	1750.22	24/36	34.757	130	707.0 | 697.8 | 1284.4 | 996.0 | 1056.4 | 1185.3 | 1167.4 | 648.5 | 487.3 | 857.3
	R.LQQELDDLLVDLDHQR.Q	2	3	1949.99	-0.56	83	5.33	0.52	2058.96	27/45	64.9331	130	783.3 | 668.3 | 882.3 | 440.2 | 1108.3 | 1223.3 | 846.2 | 1338.3 | 555.1 | 1167.3
	R.LQQELDDLLVDLDHQR.Q	3	2	1949.99	-0.63	49	4.03	0.36	747.51	37/90	64.864	130	846.4 | 855.5 | 791.0 | 726.5 | 242.0 | 911.0 | 564.5 | 225.0 | 783.2 | 555.0
	R.QAQQERDELADEIANSSGK.G	3	1	2088.98	-0.77	38	3.75	0.4	825.19	30/108	22.1668	80	563.2 | 633.8 | 799.2 | 763.5 | 540.9 | 805.2 | 920.2 | 492.1 | 934.5 | 576.7
	R.RGDLPFVVPR.R	2	4	1155.66	-0.35	51	3.83	0.15	978.53	20/27	49.024	130	827.3 | 329.1 | 884.3 | 714.2 | 785.2 | 999.3 | 442.2 | 255.0 | 312.1 | 856.3
	R.TEMEDLMSSKDDVGKSVHELEK.S	3	3	2507.16	0.26	131	5.48	0.46	1534.66	42/126	46.7657	100	760.1 | 1139.1 | 951.6 | 1009.0 | 563.2 | 1073.6 | 1181.1 | 620.9 | 1382.1 | 1130.0
	R.TVGQLYKEQLAK.L	2	2	1377.77	-0.54	42	4.02	0.3	754.23	19/33	21.7139	130	589.4 | 879.2 | 624.0 | 992.3 | 445.1 | 1177.3 | 931.2 | 560.2 | 919.2 | 1231.3
	R.VISGVLQLGNIVFKK.E	2	1	1614.99	-0.56	82	4.46	0.51	1146.1	22/42	49.7304	100	702.0 | 1159.4 | 918.2 | 1046.2 | 658.4 | 422.2 | 1029.3 | 456.1 | 521.2 | 1193.3
	R.VRTELADKVTK.L	2	1	1259.73	-0.38	47	3.3	0.31	808.5	22/30	20.5547	100	785.2 | 566.4 | 475.1 | 557.3 | 506.9 | 1012.2 | 497.8 | 913.2 | 994.3 | 548.3
P05787|K2C8_HUMAN Keratin, type II cytoskeletal 8 - Homo sapiens (Human)						300	570.4	70.81	53671.2	953 (953 0 0 0 0)			98	152	0.64
	K.DANAKLSELEAALQR.A	2	5	1628.86	1.01	113	4.95	0.45	1190.17	24/42	104.112	215	1016.6 | 1129.7 | 558.5 | 613.4 | 687.5 | 372.2 | 629.7 | 487.5 | 722.2 | 416.4
	K.DANAKLSELEAALQR.A	3	5	1628.86	0.83	63	4.35	0.2	1422.52	38/84	104.204	215	607.6 | 664.2 | 416.4 | 728.1 | 303.2 | 687.3 | 471.8 | 722.3 | 744.1 | 829.4
	K.DVDEAYMNKVELESR.L	2	7	1797.83	-0.6	103	4.32	0.48	1855.78	25/42	28.7125	100	734.9 | 1105.3 | 974.3 | 670.4 | 633.2 | 792.5 | 1268.3 | 504.2 | 726.4 | 1165.2
	K.DVDEAYMNKVELESR.L	3	5	1797.83	-0.69	83	5.32	0.46	1514.44	37/84	24.5604	80	792.4 | 504.1 | 533.8 | 670.4 | 704.3 | 391.1 | 734.8 | 1066.0 | 783.5 | 186.9
	K.DVDEAYMNKVELESRLEGLTDEINFLR.Q	3	8	3198.56	0.12	130	5.08	0.56	1376.95	40/156	51.7699	80	832.0 | 957.5 | 995.8 | 1335.2 | 1253.6 | 791.2 | 1188.2 | 914.5 | 1204.5 | 1177.3
	K.DVDEAYMNKVELESRLEGLTDEINFLR.Q	4	1	3198.56	0.65	99	4.49	0.49	1624.36	51/234	51.7984	80	971.4 | 1096.4 | 549.2 | 1011.4 | 1269.0 | 1040.0 | 662.3 | 989.6 | 884.4 | 435.2
	K.IETRDGKLVSESSDVLPK	2	3	1973.06	-0.54	65	4.34	0.43	1088.6	26/51	37.851	130	865.7 | 1729.6 | 1517.4 | 615.2 | 856.7 | 1358.4 | 923.0 | 800.3 | 1616.5 | 456.1
	K.IETRDGKLVSESSDVLPK	3	6	1973.06	-0.58	70	4.69	0.43	2896.4	43/102	38.2209	130	577.9 | 759.4 | 865.5 | 961.2 | 506.7 | 456.2 | 800.3 | 244.1 | 745.2 | 856.5
	K.KDVDEAYMNKVELESR.L	3	1	1925.93	-0.56	89	5.23	0.47	1766.93	36/90	38.2216	130	899.8 | 734.9 | 832.9 | 262.1 | 841.7 | 504.2 | 792.9 | 891.0 | 821.1 | 952.1
	K.LEAELGNMQGLVEDFK.N	2	1	1792.88	-0.53	58	3.94	0.52	953.91	22/45	43.6341	80	1238.3 | 538.2 | 808.3 | 776.4 | 638.2 | 1256.4 | 1067.3 | 1351.3 | 1500.3 | 1157.3
	K.LKLEAELGNMQGLVEDFK.N	2	8	2034.06	-0.71	131	6.54	0.64	2387.29	28/51	45.9605	80	1237.3 | 1740.5 | 797.2 | 807.2 | 1496.4 | 538.1 | 1350.2 | 637.1 | 1397.3 | 1180.3
	K.LKLEAELGNMQGLVEDFK.N	3	5	2034.06	-0.76	115	5.7	0.5	1598.7	39/102	80.0063	130	807.2 | 871.0 | 614.4 | 935.3 | 538.1 | 865.6 | 294.1 | 550.4 | 797.3 | 605.7
	K.LLEGEESRLESGMQNMSIHTK.T	2	9	2389.15	0.08	144	3.91	0.47	309.62	26/60	96.2863	215	1131.5 | 1122.9 | 1017.9 | 1071.9 | 860.3 | 1082.4 | 1100.4 | 924.5 | 1804.9 | 1113.3
	K.LLEGEESRLESGMQNMSIHTK.T	3	19	2389.15	0.91	300	3.85	0.39	575.39	35/120	95.733	215	1082.4 | 1017.8 | 1072.9 | 722.2 | 716.4 | 1122.3 | 1156.6 | 617.6 | 924.8 | 585.5
	K.LSELEAALQR.A	1	9	1129.62	-0.28	51	2.35	0.16	368.64	14/27	26.6277	80	558.3 | 800.3 | 696.3 | 583.1 | 714.2 | 929.4 | 955.5 | 541.1 | 687.2 | 784.3
	K.LSELEAALQR.A	2	36	1129.62	-0.35	48	4.02	0.08	1228.71	21/27	28.2161	80	416.1 | 487.2 | 687.3 | 303.0 | 827.2 | 714.0 | 902.3 | 929.2 | 790.2 | 800.4
	K.LSELEAALQRAKQDMAR.Q	3	1	1930.02	0.39	78	3.67	0.41	783.26	29/96	64.335	130	744.5 | 801.0 | 866.0 | 909.5 | 577.6 | 777.5 | 571.4 | 377.1 | 552.4 | 857.0
	K.LVSESSDVLPK	2	32	1173.64	-0.53	72	3.64	0.43	813.57	21/30	12.8307	100	961.1 | 930.1 | 244.0 | 745.1 | 357.1 | 912.0 | 212.9 | 817.1 | 481.2 | 658.1
	K.MLETKWSLLQQQK.T	2	6	1632.88	-0.56	61	5.04	0.37	1044.33	21/36	37.9005	100	1030.3 | 630.5 | 644.2 | 1102.2 | 531.2 | 514.1 | 1230.3 | 989.2 | 686.4 | 694.8
	K.MLETKWSLLQQQK.T	3	3	1632.88	-0.61	72	4.15	0.37	828.33	33/72	52.4849	130	695.0 | 751.9 | 686.0 | 630.5 | 217.1 | 244.9 | 644.2 | 744.4 | 322.6 | 403.1
	K.MLETKWSLLQQQKTAR.S	2	1	1961.06	-0.59	103	4.3	0.37	1676.15	26/45	47.9447	130	1358.4 | 1172.4 | 859.3 | 794.2 | 1085.3 | 731.3 | 789.2 | 850.1 | 603.2 | 475.1
	K.MLETKWSLLQQQKTAR.S	3	1	1961.06	-0.53	84	4.54	0.32	1836.91	37/90	44.6432	100	859.0 | 794.5 | 567.2 | 915.5 | 744.0 | 850.0 | 586.6 | 573.1 | 731.2 | 475.1
	K.RTEMENEFVLIKK.D	3	1	1636.87	-0.52	43	5.14	0.38	2967.62	38/72	46.4893	130	890.1 | 647.1 | 745.5 | 753.9 | 445.7 | 761.1 | 374.3 | 1037.1 | 731.9 | 679.9
	K.SYKVSTSGPR.A	2	2	1081.56	0.91	34	2.13	0.21	475.3	14/27	21.0899	215	416.7 | 604.4 | 703.4 | 478.4 | 379.1 | 831.5 | 462.5 | 909.5 | 427.1 | 223.3
	K.VELESRLEGLTDEINFLR.Q	2	1	2133.12	-0.64	81	3.73	0.43	511.9	19/51	47.6108	80	953.0 | 791.2 | 832.0 | 1342.3 | 1177.2 | 956.2 | 662.2 | 823.9 | 1471.2 | 944.7
	K.WSLLQQQK.T	2	37	1030.57	0.11	31	3.51	0.15	840.86	17/21	62.654	215	757.5 | 644.5 | 844.5 | 403.3 | 274.1 | 369.2 | 257.1 | 385.4 | 884.7 | 611.3
	K.WSLLQQQKTAR.S	2	2	1358.75	1.38	60	3.07	0.25	778.39	20/30	39.9068	130	859.2 | 543.1 | 586.8 | 972.3 | 369.0 | 603.2 | 347.1 | 486.7 | 475.2 | 842.3
	K.YEELQSLAGK.H	1	5	1137.58	-0.34	52	2.94	0.02	614.89	14/27	21.6643	80	845.2 | 475.1 | 716.2 | 675.1 | 604.0 | 422.0 | 787.9 | 916.1 | 934.1 | 586.2
	K.YEELQSLAGK.H	2	23	1137.58	0.01	59	4.03	0.07	1037.81	19/27	41.9892	215	845.5 | 293.1 | 716.5 | 475.4 | 265.2 | 275.2 | 934.4 | 422.2 | 663.3 | 447.6
	K.YEELQSLAGKHGDDLRR.T	2	3	1987	1.04	34	2.72	0.2	194.38	16/48	73.0249	215	848.4 | 1429.7 | 559.5 | 783.8 | 1544.7 | 444.5 | 868.6 | 541.5 | 1814.1 | 916.5
	K.YEELQSLAGKHGDDLRR.T	3	13	1987	0.11	72	3.24	0.42	793.67	32/96	73.8049	215	848.4 | 783.8 | 727.3 | 566.2 | 839.4 | 527.6 | 563.1 | 435.1 | 912.8 | 293.2
	R.AEAESMYQIK.Y	2	12	1169.55	-0.44	46	3.6	0.35	956.32	17/27	28.9402	130	969.1 | 769.1 | 1023.0 | 400.9 | 200.9 | 898.1 | 682.1 | 485.2 | 909.9 | 388.1
	R.AEAESMYQIKYEELQSLAGK.H	2	11	2288.11	0.08	89	5.42	0.51	762.24	25/57	105.847	215	1045.0 | 944.9 | 1265.8 | 1023.5 | 845.6 | 974.6 | 1378.8 | 1813.9 | 716.5 | 1443.7
	R.AEAESMYQIKYEELQSLAGK.H	3	18	2288.11	0.01	125	3.67	0.35	700.21	32/114	106.528	215	1043.3 | 1008.2 | 945.2 | 907.7 | 843.6 | 951.3 | 999.3 | 633.7 | 475.4 | 603.5
	R.AEAESMYQIKYEELQSLAGKHGDDLR.R	3	2	2981.43	1.13	300	5.58	0.55	606.4	39/150	55.3839	130	1347.6 | 928.2 | 1291.6 | 712.2 | 1182.2 | 1247.7 | 861.5 | 1195.2 | 1338.6 | 916.1
	R.ASLEAAIADAEQR.G	1	1	1344.68	-0.31	40	2.67	0.41	307.97	16/36	30.1191	80	503.1 | 944.3 | 1186.3 | 454.2 | 618.3 | 1073.2 | 1152.4 | 672.3 | 1255.2 | 1136.9
	R.ASLEAAIADAEQR.G	2	14	1344.68	-0.52	66	4.67	0.36	1400.99	23/36	75.9229	130	802.2 | 432.2 | 503.2 | 873.2 | 543.2 | 913.1 | 842.1 | 1042.1 | 303.1 | 944.2
	R.ASLEAAIADAEQR.G	3	2	1344.68	-0.58	66	4.38	0.38	1491.19	28/72	31.2	80	345.2 | 618.1 | 656.1 | 543.1 | 638.2 | 364.1 | 309.6 | 593.8 | 689.2 | 336.1
	R.ASLEAAIADAEQRGELAIK.D	2	13	1956.04	-0.65	87	5.7	0.44	1807.99	30/54	53.7483	100	1114.4 | 1300.4 | 1512.3 | 756.9 | 1696.5 | 1229.3 | 914.4 | 778.2 | 813.4 | 454.0
	R.ASLEAAIADAEQRGELAIK.D	3	6	1956.04	-0.62	77	4.6	0.4	1581.65	41/108	70.4235	130	778.5 | 743.0 | 843.6 | 899.5 | 558.0 | 543.2 | 522.5 | 454.1 | 727.2 | 472.2
	R.ASLEAAIADAEQRGELAIKDANAK.L	2	19	2455.28	0.16	109	4.51	0.46	442.43	28/69	147.28	215	1164.5 | 1614.0 | 1028.0 | 1811.2 | 1939.3 | 842.5 | 1120.1 | 1513.9 | 403.4 | 1156.0
	R.ASLEAAIADAEQRGELAIKDANAK.L	3	70	2455.28	1.08	300	6.35	0.57	1192.26	40/138	147.087	215	900.9 | 992.9 | 1027.4 | 957.8 | 1093.0 | 403.4 | 472.6 | 656.4 | 518.4 | 646.5
	R.DGKLVSESSDVLPK	1	3	1473.78	-0.34	66	3.31	0.43	525.53	18/39	36.5561	130	1230.3 | 1358.4 | 1018.2 | 1212.3 | 1117.3 | 1099.3 | 1194.3 | 513.2 | 1000.3 | 961.3
	R.DGKLVSESSDVLPK	2	51	1473.78	0.02	94	4.83	0.52	1607.25	25/39	48.2484	215	1230.6 | 961.5 | 1060.6 | 513.4 | 1018.5 | 1173.6 | 456.4 | 414.3 | 244.2 | 1117.7
	R.ELQSQISDTSVVLSMDNSR.S	2	2	2109.01	-0.7	35	3.01	0.47	420.92	16/54	32.9643	80	709.1 | 822.1 | 921.1 | 1411.4 | 1170.2 | 1383.6 | 1400.2 | 951.8 | 1523.9 | 1287.4
	R.FLEQQNKMLETK.W	3	1	1508.78	-0.59	46	3.8	0.42	1258.7	35/66	23.7305	130	624.9 | 615.9 | 681.5 | 233.0 | 260.9 | 248.1 | 631.8 | 621.2 | 607.4 | 436.1
	R.FLEQQNKMLETKWSLLQQQK.T	2	1	2520.33	0.62	59	5.32	0.44	790.9	22/57	61.1312	130	950.7 | 1188.1 | 1030.4 | 1196.6 | 1057.3 | 1065.6 | 844.3 | 1490.5 | 1132.3 | 1633.5
	R.FLEQQNKMLETKWSLLQQQK.T	3	4	2520.33	1.14	38	5.19	0.4	1403.72	37/114	61.4454	130	1030.3 | 1145.5 | 1123.5 | 1089.0 | 630.4 | 1187.6 | 644.3 | 1262.3 | 1132.3 | 705.5
	R.GELAIKDANAKLSELEAALQR.A	2	2	2240.22	-0.56	128	6.51	0.54	2513	32/60	69.8646	130	1513.5 | 1016.3 | 1628.6 | 1028.1 | 1257.5 | 558.2 | 800.4 | 727.2 | 1442.5 | 1328.5
	R.GELAIKDANAKLSELEAALQR.A	3	5	2240.22	1.11	147	5.76	0.43	2041.46	44/120	147.196	215	685.9 | 879.4 | 1016.6 | 558.4 | 576.7 | 842.3 | 815.2 | 913.7 | 935.9 | 487.5
	R.KLLEGEESRLESGMQNMSIHTK.T	2	2	2517.24	0.31	99	5.2	0.52	594.94	24/63	29.0563	80	1186.0 | 1135.6 | 1195.1 | 1177.1 | 1127.7 | 1164.5 | 1017.9 | 1122.0 | 1155.5 | 1718.5
	R.KLLEGEESRLESGMQNMSIHTK.T	3	5	2517.24	1.89	90	3.41	0.41	626.75	37/126	115.21	215	1195.9 | 1138.9 | 1017.8 | 981.7 | 1146.4 | 932.2 | 1135.9 | 1082.2 | 1067.5 | 1187.0
	R.LEGLTDEINFLR.Q	1	1	1419.75	-0.11	36	3.15	0.34	467.39	17/33	42.4775	80	791.2 | 1177.3 | 662.2 | 773.3 | 1160.4 | 906.3 | 1114.3 | 871.2 | 532.3 | 1133.3
	R.LEGLTDEINFLR.Q	2	16	1419.75	-0.51	82	4.88	0.49	1630.51	25/33	52.9045	100	1007.2 | 549.2 | 1177.3 | 906.2 | 580.5 | 435.2 | 385.1 | 791.2 | 300.0 | 871.1
	R.LESGMQNMSIHTK.T	2	12	1475.7	-0.54	61	4.14	0.41	1005.23	24/36	18.0841	100	617.1 | 608.3 | 585.1 | 830.2 | 385.1 | 958.2 | 1228.2 | 1233.1 | 573.7 | 498.1
	R.LQAEIEGLK.G	2	9	1000.57	-0.45	33	3.11	0.21	557.26	17/24	21.0573	100	759.2 | 242.0 | 688.1 | 224.9 | 313.0 | 435.3 | 317.1 | 208.0 | 854.1 | 684.1
	R.LQAEIEGLKGQR.A	1	4	1341.75	-0.35	78	2.98	0.34	195.14	13/33	19.0793	130	658.3 | 900.4 | 1167.3 | 1281.4 | 641.3 | 1100.3 | 1185.3 | 1039.3 | 854.2 | 1021.2
	R.LQAEIEGLKGQR.A	2	58	1341.75	-0.47	82	3.35	0.21	1725.5	23/33	19.0423	80	551.1 | 1101.3 | 788.2 | 901.3 | 360.1 | 488.2 | 606.5 | 1030.3 | 855.2 | 515.8
	R.NISRLQAEIEGLKGQR.A	2	2	1812.01	-0.53	70	5.27	0.5	1113.6	27/45	47.5954	100	658.3 | 1154.3 | 1341.5 | 1324.4 | 775.6 | 1211.4 | 1637.7 | 1100.3 | 1137.3 | 755.4
	R.NISRLQAEIEGLKGQR.A	3	4	1812.01	0.25	92	5.29	0.46	1931.56	40/90	51.3686	130	793.1 | 912.3 | 360.3 | 787.4 | 488.4 | 450.9 | 330.0 | 784.3 | 1154.3 | 385.6
	R.QLREYQELMNVK.L	2	19	1550.8	-0.4	57	4	0.25	590.3	23/33	45.8694	130	694.1 | 703.0 | 947.2 | 644.5 | 1060.3 | 1191.3 | 604.2 | 1404.3 | 930.3 | 596.4
	R.QLYEEEIRELQSQISDTSVVLSMDNSR.S	2	2	3169.53	1.3	119	3.78	0.52	193.65	19/78	86.0273	130	1208.3 | 1944.8 | 1189.7 | 1319.1 | 1961.8 | 1254.6 | 1947.8 | 1211.3 | 1309.7 | 1245.7
	R.QLYEEEIRELQSQISDTSVVLSMDNSR.S	3	19	3169.53	0.96	80	5.32	0.42	1202.66	38/156	49.7766	80	709.1 | 1231.4 | 1222.3 | 1174.5 | 1125.1 | 921.1 | 1275.3 | 822.2 | 880.3 | 1165.6
	R.SLDMDSIIAEVK.A	1	10	1320.67	1.59	50	2.81	0.34	679.98	14/33	38.9094	80	759.2 | 1006.2 | 726.1 | 857.1 | 744.1 | 1058.2 | 613.1 | 559.2 | 1076.2 | 875.2
	R.SLDMDSIIAEVK.A	2	27	1320.67	-0.52	56	3.89	0.46	1289.65	22/33	67.069	130	874.5 | 925.0 | 1120.3 | 446.2 | 930.0 | 559.2 | 759.3 | 753.5 | 1005.2 | 375.1
	R.SLDMDSIIAEVKAQYEDIANR.S	2	43	2381.17	0.31	128	4.99	0.53	896.5	23/60	115.071	130	1079.2 | 1506.3 | 1306.3 | 910.3 | 1034.0 | 880.2 | 473.1 | 1620.4 | 1435.3 | 1008.2
	R.SLDMDSIIAEVKAQYEDIANR.S	3	46	2381.17	1.04	150	4.1	0.48	1332.72	43/120	197.316	215	1091.4 | 718.6 | 1011.9 | 1047.2 | 968.2 | 1033.8 | 910.7 | 880.6 | 654.0 | 955.0
	R.SLDMDSIIAEVKAQYEDIANRSR.A	3	6	2624.3	0.18	94	3.86	0.33	421.68	27/132	93.4905	130	1213.0 | 809.1 | 1089.6 | 1032.1 | 1155.0 | 770.7 | 989.0 | 775.5 | 726.0 | 661.9
	R.SNMDNMFESYINNLR.R	2	8	1847.81	-0.73	105	3.89	0.43	1261.03	20/42	80.2487	130	516.1 | 1155.2 | 1008.2 | 629.2 | 792.2 | 1332.0 | 1454.3 | 823.0 | 1315.1 | 1286.2
	R.SNMDNMFESYINNLR.R	3	2	1847.81	-0.79	53	4.6	0.32	1415.64	34/84	47.6341	80	516.1 | 824.1 | 814.9 | 402.2 | 693.1 | 1219.1 | 837.3 | 780.5 | 288.1 | 879.3
	R.SRAEAESMYQIK.Y	2	23	1412.68	-0.45	45	3.67	0.21	1525.2	24/33	24.5296	130	1154.2 | 1267.2 | 863.2 | 1026.2 | 644.2 | 970.2 | 444.1 | 770.2 | 634.4 | 513.5
	R.SRAEAESMYQIKYEELQSLAGK.H	2	8	2531.25	0.3	77	5.84	0.49	1340.68	28/63	56.2686	130	1153.6 | 1202.5 | 1394.6 | 1137.7 | 1165.2 | 1025.7 | 644.7 | 1686.5 | 1193.5 | 1816.7
	R.SRAEAESMYQIKYEELQSLAGK.H	3	30	2531.25	0.35	133	6.61	0.62	1215.59	41/126	54.6748	130	1266.3 | 1137.3 | 1153.3 | 974.3 | 633.5 | 1025.3 | 770.6 | 779.3 | 644.2 | 908.5
	R.SRAEAESMYQIKYEELQSLAGK.H	4	2	2531.25	-0.03	61	4.37	0.49	2147.34	53/189	32.1215	80	757.7 | 699.8 | 908.9 | 742.3 | 776.9 | 796.8 | 754.0 | 715.5 | 475.2 | 835.9
	R.TEMENEFVLIK.K	2	8	1352.68	-0.6	46	3.8	0.4	1183.47	21/30	42.7152	100	1122.2 | 561.8 | 1206.1 | 373.1 | 1093.2 | 991.2 | 862.2 | 230.9 | 980.0 | 1189.1
	R.TEMENEFVLIKK.D	2	7	1480.77	-0.58	50	3.55	0.21	715.46	18/33	27.4136	100	625.9 | 990.3 | 1250.3 | 501.2 | 1119.2 | 275.1 | 1206.1 | 1076.0 | 600.3 | 876.3
	R.TKTEISEMNR.N	2	6	1208.59	-0.04	52	2.84	0.4	418.55	16/27	22.7057	215	979.5 | 878.5 | 749.4 | 230.2 | 961.4 | 1052.6 | 420.3 | 789.6 | 331.2 | 892.5
	R.TQEKEQIKTLNNK.F	2	16	1573.85	0.02	65	4.23	0.06	765.09	25/36	26.5892	215	723.7 | 715.1 | 857.4 | 589.4 | 1087.7 | 673.2 | 985.5 | 1199.7 | 608.8 | 664.3
	R.TQEKEQIKTLNNK.F	3	9	1573.85	0.09	43	3.61	0.08	1088.3	35/72	25.3511	215	673.2 | 664.0 | 589.4 | 608.5 | 714.7 | 723.7 | 857.5 | 359.3 | 658.1 | 230.1
P05783|K1C18_HUMAN Keratin, type I cytoskeletal 18 - Homo sapiens (Human)						300	570.39	79.53	48028.6	726 (726 0 0 0 0)			97	140	0.69
	K.ASLENSLREVEAR.Y	2	21	1473.77	0.11	46	2.92	0.15	311.11	16/36	71.4815	215	1228.7 | 537.7 | 246.2 | 1000.6 | 474.3 | 1299.7 | 870.8 | 820.9 | 1099.7 | 603.4
	K.GLQAQIASSGLTVEVDAPK.S	2	1	1884.01	-0.69	88	5.54	0.63	1691.42	25/54	33.5476	80	658.1 | 1202.3 | 1029.3 | 1208.2 | 858.1 | 1273.2 | 1570.4 | 529.2 | 1226.3 | 1640.5
	K.IIEDLRAQIFANTVDNAR.I	2	4	2059.09	-0.54	116	5.1	0.48	601.16	25/51	61.4746	130	795.5 | 1699.7 | 360.1 | 786.2 | 852.3 | 1229.4 | 1319.4 | 860.3 | 773.3 | 738.5
	K.IMADIRAQYDELAR.K	2	5	1664.84	-0.49	77	3.04	0.25	304.46	18/39	30.0992	80	617.7 | 488.2 | 1177.2 | 747.1 | 965.2 | 1306.2 | 1490.3 | 359.1 | 609.0 | 470.2
	K.IMADIRAQYDELAR.K	3	1	1664.84	-0.66	73	3.08	0.37	356.79	27/78	35.6399	100	711.4 | 617.9 | 727.4 | 675.4 | 776.7 | 217.0 | 244.9 | 670.5 | 169.0 | 431.0
	K.IMADIRAQYDELARK.N	3	2	1792.94	-0.66	76	4.11	0.29	580.84	33/84	47.6937	130	774.8 | 682.0 | 841.0 | 739.5 | 766.1 | 711.0 | 217.0 | 517.3 | 244.9 | 824.4
	K.KGPQVRDWSHYFK.I	2	1	1647.84	-0.49	59	3.51	0.4	452.07	18/36	47.2646	130	760.5 | 751.5 | 678.0 | 689.6 | 742.6 | 732.0 | 1191.3 | 669.5 | 596.5 | 737.2
	K.KNHEEEVKGLQAQIASSGLTVEVDAPK.S	3	1	2877.5	0.14	134	6.66	0.51	1883.2	45/156	48.9374	100	1273.4 | 838.5 | 1318.1 | 802.8 | 1282.1 | 1202.3 | 1028.3 | 882.1 | 858.2 | 1115.3
	K.LEAEIATYR.R	2	6	1065.56	-0.4	57	3.55	0.43	971.21	18/24	19.9662	80	823.2 | 623.2 | 439.2 | 243.0 | 338.2 | 752.2 | 627.2 | 443.0 | 215.0 | 425.0
	K.LEAEIATYRR.L	2	5	1221.66	-0.35	36	2.73	0.24	478.72	17/27	18.8672	80	490.3 | 390.3 | 1047.2 | 962.2 | 762.2 | 1065.3 | 891.2 | 477.1 | 243.0 | 314.1
	K.NHEEEVKGLQAQIASSGLTVEVDAPK.S	2	2	2749.4	-0.53	153	6.09	0.72	1143.53	29/75	55.1661	130	1218.3 | 1253.7 | 1883.8 | 1273.4 | 738.2 | 1209.3 | 1202.4 | 1476.5 | 1036.3 | 1585.6
	K.NHEEEVKGLQAQIASSGLTVEVDAPK.S	3	7	2749.4	0.12	149	6.33	0.64	1995.65	42/150	33.1649	80	1218.5 | 774.4 | 1253.5 | 739.1 | 1028.2 | 997.1 | 1046.5 | 1273.2 | 852.4 | 1111.0
	K.NHEEEVKGLQAQIASSGLTVEVDAPKSQDLAK.I	3	4	3391.73	0.93	300	7.2	0.59	2146.73	46/186	55.2285	130	957.3 | 1263.7 | 1218.1 | 738.2 | 1328.2 | 886.2 | 1531.1 | 1253.6 | 1037.5 | 1300.3
	K.NHEEEVKGLQAQIASSGLTVEVDAPKSQDLAK.I	4	1	3391.73	1.79	141	4.34	0.53	1606.97	58/279	31.2136	80	958.5 | 739.0 | 1015.1 | 1004.8 | 1047.5 | 922.7 | 730.2 | 774.9 | 1114.6 | 1078.9
	K.VIDDTNITR.L	2	17	1046.55	-0.07	59	3.48	0.3	628.01	17/24	22.6773	215	834.4 | 428.8 | 213.1 | 276.2 | 185.1 | 763.4 | 719.5 | 771.2 | 816.5 | 446.7
	K.VIDDTNITRLQLETEIEALKEELLFMK.K	3	1	3204.71	0.91	119	4.38	0.5	269.02	34/156	206.542	215	922.0 | 909.0 | 960.2 | 1278.0 | 1391.1 | 1530.4 | 1335.1 | 930.7 | 1213.6 | 1465.7
	K.VKLEAEIATYR.R	1	3	1292.72	-0.34	99	2.95	0.41	515.78	18/30	29.3813	130	823.3 | 623.3 | 1118.3 | 1100.3 | 783.3 | 1232.4 | 854.3 | 1065.3 | 955.3 | 952.2
	K.VKLEAEIATYR.R	2	19	1292.72	-0.49	71	2.82	0.4	733.35	17/30	25.5154	80	1065.2 | 952.1 | 430.8 | 510.2 | 392.3 | 752.2 | 823.4 | 323.0 | 783.5 | 439.1
	K.VVSETNDTKVLR.H	2	4	1360.74	0.05	65	3.32	0.3	733.6	21/33	25.0433	215	581.9 | 1162.7 | 616.5 | 946.7 | 845.6 | 573.6 | 1186.6 | 387.4 | 474.0 | 529.4
	K.VVSETNDTKVLRH	2	11	1497.8	-0.01	56	3.32	0.41	380.6	17/36	29.1634	215	681.2 | 672.1 | 650.6 | 1073.6 | 616.6 | 524.4 | 1342.8 | 542.6 | 598.5 | 868.5
	R.AEGQRQAQEYEALLNIK.V	2	8	1961.01	0.06	102	4.21	0.38	816.73	24/48	99.529	215	881.3 | 908.8 | 1587.8 | 899.6 | 1474.7 | 851.4 | 795.1 | 1290.7 | 1307.7 | 1439.7
	R.AEGQRQAQEYEALLNIK.V	3	4	1961.01	-0.72	81	5.16	0.46	2709.44	41/96	40.8044	100	737.8 | 794.4 | 581.4 | 487.2 | 881.0 | 800.2 | 374.1 | 908.0 | 499.8 | 851.4
	R.AEGQRQAQEYEALLNIKVK.L	3	2	2188.17	1.32	107	6.1	0.41	1396.92	38/108	55.9893	130	1021.5 | 663.6 | 601.3 | 898.4 | 827.4 | 907.7 | 998.2 | 645.7 | 1012.6 | 1027.3
	R.AQIFANTVDNAR.I	2	15	1319.67	-0.08	73	3.76	0.5	631.22	19/33	42.3064	215	1007.5 | 789.4 | 475.4 | 1120.7 | 860.5 | 561.0 | 531.3 | 828.4 | 574.5 | 845.5
	R.AQYDELAR.K	1	2	965.47	0.01	33	1.83	0.24	46.84	39681	23.11	215	488.4 | 359.3 | 720.3 | 766.4 | 791.4 | 864.9 | 470.4 | 603.5 | 585.4 | 589.4
	R.AQYDELARK.N	2	7	1093.56	0.07	47	2.35	0.06	484.86	14/24	19.4898	215	894.6 | 616.5 | 448.0 | 731.5 | 200.1 | 947.6 | 460.0 | 478.2 | 877.7 | 374.3
	R.DWSHYFK.I	1	1	982.44	-0.32	32	2.53	0.32	632.17	39800	47.2222	130	689.2 | 836.2 | 867.2 | 661.2 | 526.1 | 808.2 | 681.2 | 854.2 | 594.2 | 818.2
	R.GGMGSGGLATGIAGGLAGMGGIQNEK.E	2	7	2261.1	-0.71	123	5.47	0.55	1447.17	29/75	68.0992	130	933.2 | 1302.2 | 1231.3 | 745.2 | 1004.2 | 941.2 | 1012.2 | 1573.3 | 1472.3 | 1310.2
	R.GGMGSGGLATGIAGGLAGMGGIQNEK.E	3	4	2261.1	-0.04	84	6.22	0.47	3233.51	56/150	68.015	130	688.3 | 693.4 | 872.4 | 936.4 | 390.1 | 933.2 | 1057.9 | 518.1 | 815.9 | 664.6
	R.GGMGSGGLATGIAGGLAGMGGIQNEKETMQSLNDR.L	2	3	3335.58	1.34	100	3.83	0.51	415.43	21/102	68.5116	130	1221.4 | 964.3 | 1819.6 | 1093.2 | 1324.7 | 1545.8 | 1464.4 | 1360.6 | 1351.6 | 1575.4
	R.GGMGSGGLATGIAGGLAGMGGIQNEKETMQSLNDR.L	3	14	3335.58	0.86	300	6.25	0.55	1048.11	43/204	52.4082	100	1189.1 | 1360.1 | 1274.1 | 1324.9 | 1005.0 | 910.5 | 1040.5 | 1473.7 | 1245.6 | 941.3
	R.GGMGSGGLATGIAGGLAGMGGIQNEKETMQSLNDR.L	4	2	3335.58	0.59	70	4.54	0.27	1300.16	55/306	68.3524	130	1004.5 | 910.5 | 972.5 | 941.0 | 732.3 | 604.3 | 664.9 | 693.5 | 935.1 | 1040.5
	R.IVDGKVVSETNDTK.V	2	20	1504.79	-0.47	105	4.81	0.52	1601.36	24/39	26.5229	130	893.1 | 992.2 | 589.3 | 1257.3 | 612.2 | 646.6 | 594.2 | 578.1 | 248.0 | 513.2
	R.IVDGKVVSETNDTK.V	3	1	1504.79	0.1	46	3.17	0.46	318.03	27/78	23.5898	215	647.1 | 213.1 | 696.6 | 629.6 | 589.5 | 185.1 | 638.2 | 248.2 | 281.1 | 794.3
	R.IVDGKVVSETNDTKVLR.H	2	3	1873.04	-0.57	120	4.9	0.41	1914.33	27/48	30.6361	100	773.5 | 1162.4 | 1261.4 | 616.2 | 1360.4 | 612.2 | 711.3 | 831.0 | 1257.3 | 764.6
	R.IVDGKVVSETNDTKVLR.H	3	4	1873.04	-0.6	114	5.74	0.6	1895.04	44/96	32.8015	130	830.9 | 554.5 | 773.5 | 473.8 | 822.1 | 516.2 | 880.5 | 308.8 | 548.6 | 387.1
	R.IVLQIDNAR.L	1	3	1041.61	-0.28	66	3.33	0.2	437.26	15/24	41.4231	130	360.0 | 343.1 | 867.2 | 525.0 | 850.2 | 829.2 | 567.1 | 454.0 | 621.0 | 716.2
	R.IVLQIDNAR.L	2	26	1041.61	-0.05	48	2.98	0.16	875.98	17/24	47.3832	215	829.5 | 415.5 | 588.5 | 716.5 | 281.1 | 213.1 | 454.4 | 185.2 | 641.4 | 326.2
	R.KVIDDTNITR.L	2	1	1174.64	-0.01	33	2.86	0.27	640.97	19/27	29.0476	215	947.6 | 719.5 | 1046.6 | 834.4 | 456.3 | 713.5 | 460.2 | 764.7 | 473.3 | 502.0
	R.LAADDFRVKYETELAMR.Q	3	1	2028.02	-0.65	115	3.64	0.43	1254.16	37/96	54.4467	130	922.5 | 615.6 | 772.5 | 829.5 | 887.0 | 958.0 | 561.2 | 1012.2 | 913.5 | 590.4
	R.LASYLDRVR.S	2	10	1092.62	-0.34	40	2.79	0	516.59	15/24	21.8569	80	430.1 | 454.8 | 891.2 | 918.1 | 663.1 | 274.1 | 413.2 | 641.2 | 645.0 | 215.6
	R.LLEDGEDFNLGDALDSSNSMQTIQK.T	2	24	2740.26	1.09	300	6.16	0.66	1172.03	29/72	118.125	215	1135.9 | 1123.6 | 1238.6 | 1618.7 | 1594.8 | 1146.5 | 1193.3 | 1969.0 | 1257.8 | 1502.7
	R.LLEDGEDFNLGDALDSSNSMQTIQK.T	3	27	2740.26	-0.03	141	7.38	0.68	1084	38/144	49.9028	100	1224.7 | 489.2 | 1126.4 | 997.0 | 1177.0 | 1297.8 | 1146.2 | 1233.4 | 1053.5 | 617.2
	R.LLEDGEDFNLGDALDSSNSMQTIQKTTTR.R	3	1	3199.51	0.07	109	6.47	0.64	1017.91	38/168	67.2507	130	1141.1 | 1272.1 | 1215.1 | 1365.1 | 1422.6 | 992.1 | 1487.2 | 941.5 | 1478.4 | 849.5
	R.LQLETEIEALKEELLFMK.K	2	20	2177.18	0.5	135	5.4	0.55	1343.79	22/51	99.8776	130	1017.3 | 909.2 | 968.5 | 1350.3 | 1221.3 | 1463.4 | 1335.6 | 1526.2 | 1150.3 | 1199.2
	R.LQLETEIEALKEELLFMK.K	3	1	2177.18	-0.59	54	3.07	0.4	391.16	33/102	99.063	130	968.6 | 912.1 | 847.5 | 1024.7 | 242.1 | 959.2 | 984.0 | 903.5 | 1032.5 | 797.0
	R.LQLETEIEALKEELLFMKK.N	2	14	2305.27	-0.52	95	5.45	0.47	1287.96	23/54	90.0642	130	1089.3 | 1033.2 | 1037.3 | 1350.5 | 1479.6 | 911.6 | 1592.7 | 1027.2 | 1278.5 | 1900.8
	R.NLKASLENSLR.E	2	9	1244.7	-0.5	53	2.85	0.15	604.12	17/30	28.6434	100	889.2 | 509.2 | 818.2 | 489.1 | 1017.3 | 427.1 | 770.4 | 731.2 | 877.5 | 500.9
	R.NLKASLENSLREVEAR.Y	2	9	1828.99	0.53	85	4.19	0.31	530.07	21/45	59.9534	130	1583.6 | 1073.4 | 1567.5 | 1355.5 | 474.3 | 1654.5 | 792.8 | 1056.4 | 737.7 | 603.3
	R.NLKASLENSLREVEAR.Y	3	3	1828.99	0.61	54	4.1	0.34	1331.73	38/90	59.9792	130	737.4 | 801.5 | 534.9 | 792.5 | 702.5 | 246.0 | 784.5 | 528.9 | 678.6 | 728.0
	R.NLKASLENSLREVEAR.Y	4	1	1828.99	0.06	45	3.93	0.29	1428.02	47/135	33.7151	80	537.2 | 528.9 | 378.7 | 358.6 | 601.6 | 592.9 | 572.4 | 228.0 | 375.1 | 200.0
	R.PVSSAASVYAGAGGSGSR.I	2	18	1580.77	-0.49	134	5.74	0.62	1617.46	29/51	15.5601	80	883.2 | 648.1 | 719.2 | 1069.1 | 520.1 | 681.1 | 1140.3 | 592.1 | 982.3 | 916.1
	R.PVSSAASVYAGAGGSGSR.I	3	3	1580.77	-0.71	75	4.99	0.47	1371.94	36/102	26.3696	130	632.2 | 319.1 | 463.1 | 588.3 | 466.9 | 648.1 | 651.3 | 406.0 | 704.2 | 431.8
	R.QAQEYEALLNIK.V	1	3	1419.75	-0.33	35	2.26	0.15	110.77	16/33	32.8799	80	1256.2 | 803.1 | 1028.5 | 916.2 | 1273.4 | 1143.2 | 603.0 | 671.4 | 1046.1 | 1160.3
	R.QAQEYEALLNIK.V	2	53	1419.75	0.05	72	3.26	0.3	439.37	19/33	94.3971	215	487.5 | 374.4 | 916.3 | 1029.4 | 800.6 | 1046.5 | 963.7 | 600.5 | 933.4 | 1256.6
	R.QAQEYEALLNIK.V	3	2	1419.75	-0.66	40	4.23	0.23	1503.18	30/66	41.4998	100	820.0 | 410.7 | 375.2 | 671.2 | 336.2 | 600.2 | 749.0 | 300.7 | 620.0 | 366.2
	R.QSVENDIHGLR.K	2	2	1267.64	0.08	41	2.2	0.3	96.9	17/30	38.7298	215	482.5 | 345.4 | 953.6 | 527.0 | 701.5 | 570.8 | 754.7 | 1093.5 | 1052.5 | 824.7
	R.RIVDGKVVSETNDTK.V	2	5	1660.89	-0.05	109	3.49	0.56	321.2	20/42	34.6111	215	484.4 | 1177.7 | 707.5 | 1413.8 | 767.7 | 1083.7 | 758.5 | 1159.8 | 1051.0 | 749.3
	R.RIVDGKVVSETNDTK.V	3	2	1660.89	-0.55	90	3.61	0.4	864.16	32/84	20.6877	100	708.0 | 484.2 | 375.9 | 794.1 | 248.1 | 384.8 | 893.1 | 434.4 | 669.3 | 420.5
	R.RLLEDGEDFNLGDALDSSNSMQTIQK.T	2	7	2896.36	-0.69	122	4.77	0.65	1369.86	31/75	48.3381	100	627.2 | 1773.6 | 1123.2 | 928.2 | 1968.7 | 1302.3 | 1658.4 | 813.3 | 1189.2 | 1594.3
	R.RLLEDGEDFNLGDALDSSNSMQTIQK.T	3	16	2896.36	-0.91	140	7.55	0.57	2288.35	47/150	53.1989	130	1311.6 | 1303.4 | 1375.6 | 1204.8 | 887.5 | 489.2 | 830.4 | 1032.0 | 1255.1 | 1075.1
	R.RTVQSLEIDLDSMR.N	2	5	1662.85	-0.46	111	4.63	0.59	1151.62	26/39	41.9527	100	1042.3 | 621.2 | 1270.3 | 393.1 | 1025.3 | 1253.4 | 769.3 | 927.3 | 1488.3 | 1155.3
	R.RTVQSLEIDLDSMR.N	3	3	1662.85	-0.76	73	4.65	0.48	3681.27	44/78	56.9608	130	736.1 | 464.1 | 814.2 | 635.7 | 407.6 | 621.1 | 679.3 | 393.0 | 425.2 | 849.2
	R.SLGSVQAPSYGAR.P	2	13	1292.66	-0.55	69	3.78	0.36	1187.03	25/36	15.7738	100	849.2 | 721.1 | 426.0 | 546.7 | 572.0 | 444.0 | 948.2 | 407.9 | 554.2 | 581.3
	R.SLGSVQAPSYGARPVSSAASVYAGAGGSGSR.I	2	7	2854.41	-0.46	126	5.89	0.62	681.59	30/90	44.5402	130	1580.4 | 1106.6 | 1142.1 | 1274.4 | 1327.9 | 882.3 | 1299.6 | 1256.2 | 1068.3 | 1210.4
	R.SLGSVQAPSYGARPVSSAASVYAGAGGSGSR.I	3	23	2854.41	0	300	5.01	0.63	1729.82	48/180	25.3361	80	1106.5 | 1206.0 | 1142.4 | 648.1 | 882.1 | 1069.3 | 1168.0 | 1197.3 | 719.2 | 520.1
	R.STSFRGGMGSGGLATGIAGGLAGMGGIQNEK.E	3	1	2839.38	0.03	46	5.45	0.52	1179.75	45/180	64.7752	130	1225.5 | 1076.5 | 1048.0 | 1161.6 | 745.2 | 688.2 | 1347.1 | 1039.0 | 1282.6 | 1067.4
	R.TVQSLEIDLDSMR.N	1	4	1506.75	-0.35	55	2.71	0.43	272.25	16/36	36.0754	80	621.1 | 849.2 | 1178.3 | 1289.4 | 1445.4 | 736.2 | 508.2 | 1091.3 | 640.2 | 603.1
	R.TVQSLEIDLDSMR.N	2	30	1506.75	0.88	95	3.9	0.5	1404.72	22/36	106.361	215	978.5 | 849.5 | 654.0 | 508.3 | 1114.4 | 393.4 | 999.5 | 658.4 | 514.6 | 1230.7
	R.TVQSLEIDLDSMR.N	3	4	1506.75	-0.72	72	4.41	0.21	1872.28	33/72	65.1995	130	658.0 | 393.0 | 425.3 | 886.0 | 654.4 | 736.1 | 311.2 | 621.1 | 386.3 | 644.9
	R.TVQSLEIDLDSMRNLK.A	2	2	1861.97	-0.54	80	4.81	0.36	1004.98	21/45	65.9852	130	748.3 | 823.6 | 1091.3 | 1204.3 | 1333.4 | 831.5 | 863.3 | 767.6 | 640.2 | 1074.2
	R.TVQSLEIDLDSMRNLKASLENSLR.E	3	1	2732.43	1.2	76	4.68	0.46	1085.64	38/138	82.1644	130	839.4 | 1102.7 | 810.1 | 1202.6 | 845.0 | 1258.6 | 1038.1 | 1266.7 | 981.6 | 1159.2
	R.VKYETELAMR.Q	1	2	1239.64	-0.34	60	2.4	0.3	337.24	14/27	34.6075	130	720.2 | 490.2 | 1065.2 | 934.2 | 1179.3 | 863.2 | 1012.3 | 1047.2 | 916.2 | 845.2
	R.VKYETELAMR.Q	2	5	1239.64	-0.45	45	3.06	0.46	486.49	17/27	21.1805	80	1012.2 | 849.2 | 720.2 | 228.0 | 490.1 | 391.1 | 377.1 | 863.1 | 449.1 | 750.1
	R.VKYETELAMR.Q	3	1	1239.64	-0.56	34	3.14	0.27	1173.24	26/54	21.2089	80	490.1 | 306.0 | 245.6 | 750.1 | 506.7 | 570.9 | 311.2 | 619.1 | 129.0 | 228.1
	R.YALQMEQLNGILLHLESELAQTR.A	2	28	2670.39	1.28	300	4.61	0.32	797.31	26/66	73.8315	100	1579.5 | 1694.6 | 1183.3 | 1092.2 | 1409.4 | 1046.3 | 804.2 | 933.3 | 977.2 | 1625.4
	R.YALQMEQLNGILLHLESELAQTR.A	3	68	2670.39	1.07	300	5.75	0.58	2066.65	45/132	106.382	130	1098.1 | 813.2 | 1032.5 | 705.5 | 1162.1 | 968.0 | 1153.6 | 790.5 | 804.2 | 592.4
	R.YALQMEQLNGILLHLESELAQTR.A	4	1	2670.39	-0.29	69	5.68	0.5	2243.67	54/198	82.796	100	1042.0 | 756.6 | 475.1 | 733.0 | 404.0 | 847.4 | 934.0 | 807.0 | 790.5 | 588.2
	R.YALQMEQLNGILLHLESELAQTRAEGQR.Q	3	14	3211.65	1.91	153	6.3	0.57	1349.35	41/162	99.7055	130	1303.2 | 1368.7 | 1174.7 | 993.8 | 1238.7 | 950.2 | 976.2 | 863.5 | 1230.7 | 920.1
	R.YALQMEQLNGILLHLESELAQTRAEGQR.Q	4	9	3211.65	1.64	300	4.15	0.48	1641.63	60/243	120.11	130	913.2 | 869.5 | 950.1 | 955.8 | 993.6 | 863.9 | 651.3 | 712.6 | 708.2 | 736.4
P14618|KPYM_HUMAN Pyruvate kinase isozymes M1/M2 - Homo sapiens (Human)						300	530.37	80.04	57900.2	755 (755 0 0 0 0)			84	167	0.5
	K.CDENILWLDYK.N	2	2	1411.66	-0.51	65	3.56	0.4	816.95	16/30	40.2771	80	837.2 | 575.1 | 538.2 | 425.1 | 874.2 | 310.0 | 987.1 | 1102.0 | 558.0 | 970.2
	K.DPVQEAWAEDVDLR.V	2	1	1642.77	-0.58	73	4.25	0.51	930.93	19/39	34.1376	80	715.5 | 1003.3 | 640.1 | 1214.3 | 288.2 | 1203.2 | 746.3 | 1074.3 | 1026.1 | 617.3
	K.FGVEQDVDMVFASFIR.K	2	45	1859.9	0.05	89	3.7	0.41	751.31	21/45	218.708	215	740.6 | 1085.7 | 1120.4 | 1205.5 | 522.5 | 1338.6 | 839.5 | 758.6 | 1299.6 | 1267.5
	K.FGVEQDVDMVFASFIR.K	3	14	1859.9	-0.9	82	4.28	0.39	1700.21	36/90	81.746	100	740.2 | 713.3 | 522.1 | 560.5 | 435.1 | 777.8 | 843.4 | 1021.0 | 1120.0 | 370.7
	K.FGVEQDVDMVFASFIRK.A	2	12	1988	-0.6	127	3.54	0.45	771.08	19/48	57.7951	80	1099.3 | 868.3 | 1312.3 | 890.2 | 721.2 | 1213.4 | 921.3 | 676.0 | 650.2 | 1429.4
	K.FGVEQDVDMVFASFIRK.A	3	13	1988	-0.58	131	4.9	0.49	2068.75	42/96	98.581	130	843.0 | 778.5 | 921.0 | 892.5 | 769.7 | 834.0 | 595.5 | 549.9 | 433.1 | 259.0
	K.GADFLVTEVENGGSLGSK.K	2	48	1779.88	0.6	95	4.44	0.33	1776.65	26/51	36.7317	80	1178.2 | 720.2 | 605.2 | 1061.2 | 491.2 | 1490.2 | 1077.3 | 1277.3 | 1472.2 | 291.0
	K.GADFLVTEVENGGSLGSKK.G	2	11	1907.97	-0.5	119	4.82	0.52	1221.76	26/54	33.63	80	1305.3 | 1075.3 | 847.3 | 833.4 | 1404.3 | 1204.3 | 815.0 | 733.2 | 603.1 | 1288.2
	K.GADFLVTEVENGGSLGSKK.G	3	4	1907.97	-0.79	46	3.26	0.51	863.12	33/108	34.7039	100	702.9 | 890.4 | 759.5 | 833.0 | 504.0 | 538.4 | 390.9 | 363.0 | 486.0 | 243.9
	K.GATLKITLDNAYMEK.C	2	1	1667.87	-0.64	39	4.23	0.5	952.18	22/42	29.8976	100	944.4 | 1084.1 | 1197.2 | 755.0 | 727.0 | 584.2 | 1052.5 | 913.2 | 983.2 | 663.3
	K.GDVVIVLTGWRPGSGFTNTMR.V	3	1	2263.17	1.07	64	4.57	0.38	1008.49	37/120	74.3318	130	598.9 | 1067.2 | 612.2 | 890.5 | 534.4 | 841.5 | 947.1 | 1040.2 | 854.2 | 540.1
	K.GSGTAEVELKKGATLK.I	2	3	1588.89	-0.54	37	3.66	0.3	586.79	20/45	16.7869	80	731.0 | 721.9 | 617.2 | 713.1 | 988.3 | 485.1 | 1086.5 | 972.0 | 859.5 | 489.0
	K.GVNLPGAAVDLPAVSEK.D	2	1	1636.89	-0.62	39	2.55	0.28	143.76	13/48	34.1247	80	1253.3 | 628.5 | 609.2 | 1256.5 | 1028.2 | 967.4 | 957.2 | 680.2 | 744.2 | 1127.3
	K.GVNLPGAAVDLPAVSEKDIQDLK.F	2	9	2349.27	-0.59	133	6.1	0.66	1111.98	28/66	69.0234	130	983.6 | 1455.4 | 1342.4 | 1045.5 | 1075.3 | 1570.5 | 511.2 | 1967.0 | 894.2 | 1007.3
	K.IENHEGVRRFDEILEASDGIMVAR.G	3	3	2756.38	1.19	113	4.83	0.48	845.84	39/138	61.3039	100	677.5 | 1056.1 | 839.2 | 646.3 | 1403.4 | 833.4 | 1048.2 | 668.7 | 556.5 | 742.6
	K.IISKIENHEGVR.R	2	22	1394.78	0.1	88	3.27	0.39	783.77	20/33	46.0576	215	585.0 | 840.5 | 953.6 | 597.4 | 1064.6 | 1168.7 | 541.6 | 331.3 | 555.5 | 460.3
	K.ITLDNAYMEK.C	1	3	1197.58	-0.32	45	2.24	0.29	433.35	13/27	23.9832	80	755.1 | 570.0 | 792.2 | 983.4 | 774.2 | 870.2 | 1034.2 | 746.2 | 922.2 | 905.1
	K.ITLDNAYMEK.C	2	12	1197.58	-0.51	54	2.75	0.33	588.09	17/27	62.1689	130	983.1 | 484.3 | 492.3 | 870.0 | 757.3 | 215.0 | 407.0 | 986.2 | 1085.1 | 186.9
	K.ITLDNAYMEKCDENILWLDYK.N	3	8	2590.22	0.96	139	5.04	0.58	869.57	36/120	62.4568	100	1188.5 | 724.2 | 1132.0 | 1075.0 | 1140.9 | 1238.9 | 1026.9 | 981.9 | 933.8 | 1017.9
	K.ITLDNAYMEKCDENILWLDYKNICK.V	3	1	3048.45	0.89	119	6.81	0.5	1700.45	40/144	47.8383	80	1182.3 | 945.4 | 883.2 | 768.2 | 1296.2 | 1303.9 | 1417.6 | 1211.5 | 1130.0 | 869.0
	K.IYVDDGLISLQVK.Q	1	8	1462.82	-0.4	95	3.18	0.4	522.55	15/36	67.7835	130	857.3 | 972.3 | 574.3 | 845.1 | 958.0 | 1316.2 | 1186.3 | 1087.2 | 687.3 | 1217.1
	K.IYVDDGLISLQVK.Q	2	26	1462.82	-0.55	75	5.69	0.45	2568.99	26/36	47.4712	100	574.2 | 889.1 | 1186.2 | 1087.3 | 487.1 | 857.3 | 374.1 | 276.9 | 1317.2 | 606.0
	K.KGDVVIVLTGWRPGSGFTNTMR.V	2	5	2391.26	1.33	52	6.3	0.49	266.83	20/63	63.6588	100	1046.8 | 1067.5 | 1103.8 | 1037.4 | 1324.6 | 1024.5 | 1095.9 | 1449.4 | 1550.4 | 1132.3
	K.KGDVVIVLTGWRPGSGFTNTMR.V	3	6	2391.26	1.2	119	3.34	0.3	851.11	35/126	63.0251	100	947.1 | 1132.6 | 890.6 | 997.1 | 1046.1 | 733.9 | 929.2 | 663.0 | 1113.9 | 882.2
	K.KGVNLPGAAVDLPAVSEK.D	2	6	1764.99	-0.55	128	5.25	0.58	1350.36	30/51	51.9633	130	1253.4 | 743.3 | 1022.3 | 1135.4 | 630.2 | 495.2 | 512.2 | 1402.4 | 1588.5 | 1028.3
	K.KGVNLPGAAVDLPAVSEK.D	3	2	1764.99	-0.77	48	4.44	0.37	1358.74	35/102	29.582	80	454.3 | 858.1 | 701.9 | 808.3 | 512.2 | 363.0 | 404.8 | 743.2 | 479.3 | 765.7
	K.KGVNLPGAAVDLPAVSEKDIQDLK.F	2	8	2477.36	0.99	300	5.15	0.6	792.45	27/69	122.293	215	1110.0 | 1175.5 | 1022.7 | 1455.9 | 1167.0 | 1135.8 | 1342.8 | 1862.2 | 1966.3 | 1402.9
	K.KGVNLPGAAVDLPAVSEKDIQDLK.F	3	31	2477.36	-0.65	300	6.26	0.55	1702.13	46/138	63.8634	130	1110.1 | 984.2 | 672.1 | 1022.4 | 1135.4 | 931.7 | 728.3 | 1342.5 | 1075.4 | 512.3
	K.QKGADFLVTEVENGGSLGSK.K	2	8	2036.03	-0.63	77	3.99	0.55	422.8	21/57	33.547	100	1536.3 | 483.1 | 1177.2 | 842.3 | 719.3 | 947.3 | 1276.3 | 848.2 | 743.2 | 1300.3
	K.QKGADFLVTEVENGGSLGSK.K	3	9	2036.03	-0.81	88	6.07	0.53	1549.38	43/114	34.0627	80	594.8 | 848.2 | 873.5 | 545.2 | 945.9 | 864.5 | 605.2 | 548.2 | 816.9 | 901.8
	K.QKGADFLVTEVENGGSLGSKK.G	2	5	2164.13	0.42	87	3.37	0.45	509.14	26/60	39.1471	100	1664.5 | 1009.7 | 1305.4 | 954.5 | 483.1 | 847.3 | 1000.5 | 976.3 | 842.3 | 1404.3
	K.QKGADFLVTEVENGGSLGSKK.G	3	4	2164.13	-0.62	56	4.32	0.45	1203.95	40/120	52.4028	130	954.6 | 833.6 | 890.6 | 483.2 | 653.3 | 847.3 | 424.3 | 538.5 | 976.2 | 842.2
	K.VVEVGSKIYVDDGLISLQVK.Q	2	4	2161.21	-0.7	106	6.37	0.67	1327.9	25/57	50.2016	100	857.3 | 1349.3 | 972.4 | 1304.2 | 1462.4 | 812.3 | 1189.3 | 574.2 | 917.6 | 1186.3
	K.VVEVGSKIYVDDGLISLQVK.Q	3	3	2161.21	0.98	106	5.31	0.42	1356	36/114	50.2651	100	574.2 | 1008.1 | 794.5 | 838.0 | 487.2 | 958.5 | 885.4 | 982.1 | 894.4 | 374.1
	R.AEGSDVANAVLDGADCIMLSGETAK.G	2	2	2437.12	0.23	89	6.07	0.59	1480.45	30/72	49.6096	80	1523.3 | 1295.2 | 1142.2 | 1410.2 | 836.1 | 1622.3 | 914.0 | 592.2 | 897.2 | 1052.2
	R.AEGSDVANAVLDGADCIMLSGETAK.G	3	1	2437.12	-0.85	44	4.57	0.52	925.5	36/144	49.5954	80	966.8 | 505.1 | 592.2 | 923.0 | 705.1 | 744.6 | 448.1 | 1059.8 | 1110.8 | 914.1
	R.AEGSDVANAVLDGADCIMLSGETAKGDYPLEAVR.M	2	1	3437.62	1.09	83	3.04	0.55	430	21/99	52.864	80	847.3 | 1142.2 | 1619.5 | 1490.6 | 1320.3 | 1148.2 | 1019.2 | 1480.6 | 1505.3 | 1385.1
	R.AEGSDVANAVLDGADCIMLSGETAKGDYPLEAVR.M	3	7	3437.62	0.04	300	6.86	0.56	993.06	46/198	90.0757	130	1262.7 | 1312.2 | 1440.1 | 1207.3 | 1347.6 | 1405.6 | 847.3 | 1027.2 | 1084.6 | 1489.7
	R.AGKPVICATQMLESMIK.K	2	4	1819.95	-0.52	114	5.08	0.54	1182.62	25/48	80.8272	130	1564.4 | 1255.3 | 846.7 | 566.2 | 1368.3 | 1343.4 | 782.6 | 478.2 | 1152.3 | 1080.3
	R.AGKPVICATQMLESMIK.K	3	4	1819.95	0.18	41	3.9	0.36	916.89	31/96	62.3743	100	837.4 | 671.8 | 720.1 | 478.1 | 781.0 | 715.3 | 788.6 | 828.4 | 485.0 | 391.1
	R.APIIAVTR.N	1	15	840.53	-0.27	34	2.65	0.32	300.57	14/21	17.7782	80	466.2 | 565.2 | 395.1 | 438.2 | 537.2 | 559.3 | 549.1 | 353.1 | 672.3 | 520.2
	R.APIIAVTR.N	2	4	840.53	-0.38	46	3.16	0.39	1348.96	18/21	16.2961	80	559.1 | 672.3 | 336.8 | 282.0 | 169.0 | 227.1 | 276.0 | 565.2 | 141.0 | 199.1
	R.APIIAVTRNPQTAR.Q	2	10	1507.87	0.09	41	2.03	0.1	132.55	16/39	38.6304	215	686.6 | 936.6 | 914.3 | 1334.8 | 572.4 | 926.6 | 1096.7 | 822.6 | 1025.6 | 614.3
	R.APIIAVTRNPQTAR.Q	3	7	1507.87	-0.65	87	3.64	0.51	796.84	29/78	18.518	130	613.9 | 670.2 | 421.8 | 411.8 | 286.6 | 572.1 | 395.1 | 686.2 | 360.2 | 282.0
	R.EAEAAIYHLQLFEELR.R	2	2	1931.99	-0.55	116	4.99	0.41	1132.6	24/45	58.1713	100	1347.4 | 1184.3 | 802.0 | 1047.3 | 885.2 | 693.2 | 806.3 | 454.0 | 1461.4 | 766.5
	R.EAEAAIYHLQLFEELRR.L	2	4	2088.09	-0.54	94	3.81	0.27	231.62	20/48	67.4657	130	880.6 | 980.1 | 957.7 | 573.2 | 1913.8 | 945.1 | 671.0 | 1516.4 | 444.2 | 752.4
	R.FDEILEASDGIMVAR.G	2	2	1665.82	-0.58	84	5.45	0.55	3338.51	29/42	66.6649	130	476.2 | 1190.1 | 919.2 | 1048.2 | 1420.1 | 646.2 | 761.2 | 1161.3 | 1321.1 | 747.1
	R.GDLGIEIPAEK.V	1	4	1141.61	-0.33	33	2.96	0.22	732.2	18/30	26.4632	80	969.3 | 444.1 | 557.2 | 995.2 | 698.1 | 567.1 | 686.2 | 680.2 | 426.2 | 585.1
	R.GDLGIEIPAEK.V	2	24	1141.61	-0.09	57	3.21	0.22	1942.42	23/30	63.8498	215	686.4 | 444.3 | 698.3 | 456.3 | 485.7 | 857.5 | 369.5 | 995.4 | 742.5 | 799.5
	R.GDLGIEIPAEKVFLAQK.M	2	22	1828.02	0.01	102	4.87	0.44	818.17	24/48	132.901	215	829.3 | 1130.7 | 698.4 | 1243.8 | 585.3 | 1372.8 | 567.4 | 680.4 | 1482.8 | 833.6
	R.GIFPVLCKDPVQEAWAEDVDLR.V	2	3	2500.25	0.34	124	5.76	0.59	1056.9	29/63	84.4742	130	1527.4 | 973.3 | 1642.5 | 1092.4 | 1166.1 | 1074.3 | 817.3 | 1003.3 | 1999.4 | 1873.7
	R.GIFPVLCKDPVQEAWAEDVDLR.V	3	4	2500.25	-0.93	113	5.3	0.51	1946.67	42/126	73.3514	130	749.5 | 728.7 | 1092.5 | 1003.3 | 746.3 | 1050.2 | 1065.5 | 942.5 | 1107.0 | 666.7
	R.LAPITSDPTEATAVGAVEASFK.C	2	29	2175.12	-0.72	146	6.39	0.55	1360.77	32/63	41.6654	80	995.8 | 1477.4 | 808.2 | 514.1 | 987.1 | 1367.3 | 907.2 | 978.3 | 1150.3 | 698.2
	R.LAPITSDPTEATAVGAVEASFK.C	3	12	2175.12	1.05	103	5.03	0.58	2314.26	44/126	40.3892	80	664.4 | 658.3 | 897.9 | 808.2 | 941.5 | 625.5 | 862.4 | 381.1 | 798.4 | 581.2
	R.LDIDSPPITAR.N	2	31	1197.65	-0.06	56	3.58	0.33	805.28	20/30	55.8366	215	484.5 | 856.5 | 741.5 | 757.5 | 347.3 | 457.3 | 476.3 | 379.5 | 969.6 | 851.5
	R.LNFSHGTHEYHAETIK.N	2	18	1883.9	0.09	128	4.26	0.53	423.29	22/45	76.749	215	861.3 | 869.5 | 804.2 | 878.8 | 829.3 | 1285.7 | 755.8 | 813.0 | 1523.8 | 1023.5
	R.LNFSHGTHEYHAETIK.N	3	21	1883.9	1.09	125	3.82	0.37	924.15	34/90	117.839	215	829.7 | 756.2 | 553.3 | 891.8 | 712.2 | 860.6 | 869.8 | 804.2 | 698.4 | 820.3
	R.LNFSHGTHEYHAETIKNVR.T	2	3	2253.12	-0.52	131	5.98	0.49	1765.84	31/54	32.9151	130	1230.4 | 930.5 | 1023.3 | 1013.7 | 730.5 | 1654.5 | 1496.5 | 1359.5 | 896.5 | 922.6
	R.LNFSHGTHEYHAETIKNVR.T	3	7	2253.12	-0.74	157	5.8	0.51	2237.95	42/108	29.5904	100	828.0 | 676.3 | 896.6 | 940.0 | 615.9 | 1013.5 | 930.4 | 662.5 | 859.3 | 598.2
	R.LNFSHGTHEYHAETIKNVR.T	4	2	2253.12	-0.7	96	3.41	0.52	1540.87	55/162	19.3909	80	676.2 | 714.2 | 627.0 | 718.1 | 670.3 | 708.2 | 365.7 | 680.4 | 828.0 | 447.8
	R.NTGIICTIGPASR.S	1	3	1302.68	-0.33	45	2.69	0.25	174.32	19/36	46.1989	130	1239.4 | 1223.3 | 1087.3 | 781.2 | 487.2 | 1170.3 | 701.2 | 1188.2 | 470.2 | 804.2
	R.NTGIICTIGPASR.S	2	14	1302.68	-0.57	68	4.28	0.4	1326.42	23/36	29.0815	100	487.3 | 430.3 | 918.2 | 874.1 | 799.2 | 817.1 | 805.3 | 856.2 | 386.1 | 499.2
	R.RFDEILEASDGIMVAR.G	2	16	1821.92	-0.52	110	5.78	0.48	1215.34	28/45	64.9843	130	646.3 | 1176.3 | 419.1 | 1403.3 | 1274.3 | 548.2 | 1159.3 | 774.3 | 1648.5 | 402.2
	R.RFDEILEASDGIMVAR.G	3	10	1821.92	-0.77	62	4.45	0.3	2259.49	38/90	63.7002	130	674.0 | 789.9 | 739.5 | 476.2 | 824.5 | 345.1 | 487.9 | 246.0 | 531.4 | 903.2
	R.SVETLKEMIK.S	2	16	1177.65	-0.41	51	3.51	0.46	1008.84	17/27	24.9152	80	496.3 | 487.1 | 862.2 | 991.2 | 1031.2 | 520.1 | 761.2 | 787.2 | 502.1 | 918.1
	R.SVETLKEMIKSGMNVAR.L	2	1	1892.99	-0.52	96	5.87	0.5	1576.09	27/48	63.1645	130	734.5 | 862.5 | 1235.5 | 1106.5 | 647.5 | 1031.5 | 1363.4 | 790.4 | 845.5 | 769.6
	R.SVETLKEMIKSGMNVAR.L	3	2	1892.99	1.36	71	4.61	0.47	1235.55	36/96	63.0819	130	854.0 | 734.2 | 569.8 | 789.5 | 563.8 | 845.0 | 1031.2 | 739.0 | 862.3 | 554.4
	R.TATESFASDPILYRPVAVALDTK.G	2	10	2465.29	1.06	119	4.24	0.47	479.19	22/66	137.507	215	1556.0 | 1109.9 | 910.4 | 892.4 | 1032.5 | 1308.9 | 690.4 | 1552.8 | 778.7 | 874.4
	R.TATESFASDPILYRPVAVALDTK.G	3	19	2465.29	1.09	88	3.71	0.45	948.87	39/132	137.317	215	915.4 | 1032.4 | 989.4 | 759.8 | 1069.7 | 1147.5 | 1097.0 | 708.4 | 619.4 | 637.4
	R.TATESFASDPILYRPVAVALDTKGPEIR.T	3	32	3017.59	0.19	300	5.75	0.6	831.61	42/162	71.1333	130	1155.7 | 1191.2 | 1308.3 | 1264.7 | 800.4 | 1112.3 | 1365.8 | 910.1 | 893.2 | 571.3
	R.TATESFASDPILYRPVAVALDTKGPEIR.T	4	2	3017.59	0.74	75	3.13	0.43	1536.95	56/243	43.265	80	872.8 | 844.0 | 915.7 | 949.1 | 904.9 | 892.1 | 619.2 | 571.2 | 288.0 | 910.4
	R.TGLIKGSGTAEVELK.K	2	8	1502.84	-0.53	88	4.62	0.5	1294.03	26/42	23.6177	100	990.2 | 1118.3 | 1243.3 | 559.5 | 616.4 | 271.9 | 385.0 | 933.2 | 488.1 | 846.1
	R.TGLIKGSGTAEVELK.K	3	2	1502.84	-0.59	39	4.8	0.45	2213.29	41/84	15.663	100	616.9 | 673.4 | 607.5 | 613.4 | 664.0 | 701.5 | 260.0 | 434.6 | 688.1 | 692.5
	R.TGLIKGSGTAEVELKK.G	2	12	1630.94	-0.5	71	5.55	0.41	1223.91	25/45	32.1778	130	1118.3 | 752.0 | 1246.3 | 680.5 | 1356.3 | 623.8 | 743.0 | 974.3 | 1061.3 | 272.0
	R.TGLIKGSGTAEVELKK.G	3	13	1630.94	-0.59	104	5.84	0.43	3047.08	43/90	33.0556	130	680.4 | 623.9 | 616.2 | 745.2 | 736.8 | 408.8 | 765.5 | 388.1 | 671.4 | 816.2
	R.VNFAMNVGK.A	2	3	979.5	-0.39	50	3.57	0.42	1001.88	19/24	22.9461	80	766.2 | 619.1 | 214.0 | 361.0 | 417.2 | 197.0 | 880.1 | 204.0 | 759.1 | 776.1
P00558|PGK1_HUMAN Phosphoglycerate kinase 1 - Homo sapiens (Human)						300	530.35	98.32	44586.2	449 (449 0 0 0 0)			79	135	0.59
	K.AAVPSIKFCLDNGAK.S	2	2	1533.81	-0.58	60	2.95	0.4	334.24	18/42	31.2052	80	646.9 | 637.8 | 867.2 | 1293.3 | 1145.2 | 389.0 | 696.2 | 995.3 | 1052.4 | 904.2
	K.ACANPAAGSVILLENLR.F	2	4	1711.92	-0.48	100	5.43	0.49	1745.5	25/48	44.7651	80	531.2 | 1113.3 | 644.2 | 757.2 | 582.1 | 676.9 | 1352.5 | 1068.3 | 1181.2 | 1184.5
	K.ACANPAAGSVILLENLR.F	3	3	1711.92	-0.64	51	5.01	0.27	2833.42	44/96	42.988	80	644.2 | 769.4 | 955.1 | 402.1 | 1068.1 | 757.4 | 655.9 | 677.0 | 842.1 | 379.3
	K.AEPAKIEAFR.A	2	17	1131.62	0.06	49	2.94	0.36	549.96	20/27	36.3643	215	466.4 | 635.4 | 931.5 | 763.5 | 393.3 | 382.5 | 297.3 | 834.6 | 457.8 | 739.3
	K.ALESPERPFLAILGGAK.V	2	20	1769	-0.52	85	5.16	0.44	1342.95	28/48	73.78	130	728.5 | 1324.4 | 1437.4 | 1211.3 | 1142.5 | 445.1 | 719.6 | 986.3 | 606.4 | 1622.6
	K.ALESPERPFLAILGGAK.V	3	16	1769	0.07	84	3.35	0.48	1140.29	42/96	140.792	215	793.3 | 728.8 | 685.3 | 720.2 | 529.3 | 332.3 | 663.2 | 401.3 | 185.0 | 523.3
	K.ALMDEVVKATSR.G	2	4	1319.7	-0.51	69	3.08	0.34	1040.73	18/33	25.6458	100	568.4 | 434.1 | 562.2 | 760.3 | 502.8 | 1004.3 | 889.2 | 445.3 | 363.1 | 1135.3
	K.DCVGPEVEKACANPAAGSVILLENLR.F	3	2	2668.34	0	52	4.14	0.33	1069.82	38/150	62.5753	100	1069.4 | 1012.9 | 1134.4 | 531.1 | 644.2 | 1247.7 | 957.0 | 778.3 | 1060.9 | 1190.9
	K.DVLFLKDCVGPEVEK.A	2	4	1690.87	-0.55	77	4.56	0.37	1205.51	23/42	38.3829	80	658.1 | 975.1 | 682.4 | 1103.3 | 739.0 | 1216.2 | 601.1 | 1142.3 | 1033.2 | 475.0
	K.DVLFLKDCVGPEVEKACANPAAGSVILLENLR.F	3	3	3383.77	1.55	70	4.54	0.16	544.72	40/186	184.512	215	1015.8 | 1352.9 | 1334.8 | 1256.8 | 870.6 | 1057.0 | 1276.5 | 1313.6 | 1248.0 | 1053.7
	K.ELNYFAKALESPERPFLAILGGAK.V	3	1	2634.43	-0.71	30	3.48	0.4	665.9	33/138	90.4905	130	728.5 | 1104.7 | 816.6 | 1058.6 | 985.1 | 949.6 | 792.9 | 1179.4 | 571.9 | 798.1
	K.ITLPVDFVTADKFDENAK.T	2	21	2023.04	-0.57	145	5.25	0.54	768.87	23/51	68.9841	130	848.5 | 905.4 | 1138.3 | 1384.3 | 839.6 | 1237.3 | 1562.4 | 852.3 | 461.2 | 723.2
	K.IVKDLMSKAEK.N	2	1	1261.72	-0.4	55	3.48	0.39	1143.67	20/30	23.8227	130	525.4 | 921.2 | 516.4 | 1049.3 | 806.2 | 693.2 | 1115.3 | 456.1 | 567.2 | 562.2
	K.LGDVYVNDAFGTAHR.A	2	31	1634.79	0	110	4.71	0.51	1507.55	25/42	70.3516	215	988.6 | 675.7 | 1087.6 | 541.4 | 1250.7 | 688.5 | 626.2 | 1460.7 | 733.2 | 647.3
	K.LGDVYVNDAFGTAHR.A	3	28	1634.79	-0.01	114	3.74	0.41	1693.93	35/84	71.7247	215	625.9 | 733.0 | 761.7 | 675.7 | 385.2 | 357.2 | 286.2 | 688.4 | 437.8 | 647.4
	K.LTLDKLDVK.G	2	15	1044.63	0.04	44	2.66	0.29	357.55	15/24	59.8903	215	799.5 | 246.2 | 830.5 | 650.3 | 781.4 | 602.4 | 416.0 | 283.2 | 228.2 | 379.3
	K.NGVKITLPVDFVTADKFDENAK.T	3	9	2421.27	0.11	126	6.74	0.56	3059.84	50/126	80.6372	100	1012.0 | 1076.1 | 956.0 | 718.0 | 1138.2 | 981.0 | 692.9 | 1037.2 | 723.2 | 726.3
	K.QIVWNGPVGVFEWEAFAR.G	2	48	2105.06	-0.66	300	4.69	0.59	925.94	23/51	65.657	100	1464.3 | 1211.3 | 779.2 | 883.4 | 1407.3 | 681.0 | 1578.4 | 932.9 | 908.2 | 1764.5
	K.QIVWNGPVGVFEWEAFAR.G	3	9	2105.06	0.9	95	5.68	0.54	2128.25	36/102	83.6022	130	856.9 | 393.1 | 930.9 | 965.9 | 464.1 | 779.2 | 1050.2 | 593.2 | 1055.2 | 525.6
	K.SLLGKDVLFLK.D	2	8	1232.76	0.07	63	3.38	0.45	897.79	18/30	122.683	215	517.0 | 919.6 | 1086.7 | 973.6 | 734.5 | 1032.6 | 826.6 | 862.6 | 407.4 | 773.5
	K.SLLGKDVLFLKDCVGPEVEK.A	2	3	2189.19	-0.52	124	5.98	0.62	1967.76	27/57	74.3158	130	860.3 | 1363.4 | 975.3 | 1022.1 | 658.2 | 1216.4 | 1531.5 | 1329.5 | 1476.4 | 1575.5
	K.SLLGKDVLFLKDCVGPEVEK.A	3	2	2189.19	-0.67	124	6.56	0.55	1798.03	40/114	44.0989	80	664.0 | 938.6 | 975.2 | 995.1 | 658.1 | 1086.2 | 845.9 | 860.2 | 552.4 | 1103.2
	K.SVVLMSHLGRPDGVPMPDK.Y	3	3	2035.05	-0.73	100	4.68	0.47	1499.14	37/108	46.9739	100	617.4 | 819.0 | 584.5 | 875.9 | 753.9 | 540.9 | 924.7 | 839.0 | 849.0 | 945.0
	K.SVVLMSHLGRPDGVPMPDKYSLEPVAVELK.S	2	2	3263.72	0.44	101	4.11	0.65	195.88	18/87	68.5827	130	1292.5 | 1972.9 | 1888.8 | 1375.5 | 1559.4 | 1568.4 | 1503.2 | 1448.5 | 1438.8 | 1080.4
	K.SVVLMSHLGRPDGVPMPDKYSLEPVAVELK.S	3	9	3263.72	1.03	116	6.89	0.59	1352.7	46/174	62.6324	100	986.9 | 1292.5 | 945.4 | 909.3 | 1448.6 | 1502.9 | 1199.6 | 1255.4 | 725.9 | 755.7
	K.SVVLMSHLGRPDGVPMPDKYSLEPVAVELK.S	4	4	3263.72	1.67	87	4.53	0.43	926.4	47/261	38.2924	80	724.9 | 755.2 | 945.0 | 912.4 | 993.9 | 955.8 | 1027.2 | 909.0 | 1084.2 | 883.3
	K.TGQATVASGIPAGWMGLDCGPESSKK.Y	2	2	2548.22	0.21	113	4.4	0.49	323.24	22/75	63.7844	130	1662.4 | 835.3 | 868.2 | 1120.3 | 886.2 | 1644.4 | 1919.8 | 1991.3 | 1494.3 | 1832.6
	K.TGQATVASGIPAGWMGLDCGPESSKK.Y	3	6	2548.22	-0.78	84	4.08	0.45	635.39	38/150	63.7025	130	996.0 | 960.6 | 917.5 | 1045.5 | 1096.0 | 540.1 | 1131.5 | 558.2 | 611.2 | 742.6
	K.TGQATVASGIPAGWMGLDCGPESSKKYAEAVTR.A	3	2	3338.62	1.07	31	3.68	0.33	313.9	33/192	63.6982	130	1227.2 | 1391.2 | 1312.7 | 1355.7 | 1440.8 | 813.6 | 1283.8 | 868.3 | 1492.3 | 886.3
	K.VADKIQLINNMLDK.V	2	1	1614.89	-0.57	58	3.17	0.39	816.49	16/39	33.5736	80	527.2 | 665.4 | 734.2 | 1071.3 | 1089.3 | 1201.2 | 620.6 | 683.1 | 881.5 | 1124.1
	K.VADKIQLINNMLDKVNEMIIGGGMAFTFLK.V	3	1	3323.76	-0.88	136	6.86	0.61	1499.28	42/174	121.619	130	1028.4 | 1177.2 | 971.3 | 1335.6 | 1205.7 | 1589.3 | 1408.7 | 1035.7 | 1299.7 | 914.3
	K.VADKIQLINNMLDKVNEMIIGGGMAFTFLK.V	4	1	3323.76	1.54	68	3.8	0.33	1218.5	47/261	121.637	130	1060.7 | 973.8 | 766.7 | 1093.1 | 1036.5 | 1028.2 | 1022.8 | 728.5 | 655.3 | 939.7
	K.VKAEPAKIEAFR.A	2	9	1358.78	1.02	79	2.29	0.07	439.53	16/33	56.9318	215	931.6 | 566.6 | 1131.7 | 357.2 | 522.4 | 911.7 | 966.7 | 466.4 | 1060.6 | 428.3
	K.VKAEPAKIEAFR.A	3	2	1358.78	-0.48	58	3.39	0.41	703.12	27/66	17.5624	80	566.4 | 522.0 | 630.4 | 635.2 | 393.2 | 530.9 | 228.0 | 318.0 | 571.7 | 382.3
	K.VLNNMEIGTSLFDEEGAK.I	2	10	1966.94	-0.71	101	5.82	0.56	876.45	24/51	47.5666	100	1153.2 | 1266.2 | 797.1 | 1395.2 | 1096.2 | 648.1 | 814.1 | 908.2 | 1135.2 | 684.1
	K.VLNNMEIGTSLFDEEGAKIVK.D	2	2	2307.19	-0.56	99	4.89	0.44	728.02	23/60	69.5742	130	1493.4 | 873.4 | 1606.5 | 1335.4 | 1048.6 | 1248.4 | 988.3 | 1436.4 | 855.3 | 797.2
	K.VLNNMEIGTSLFDEEGAKIVKDLMSK.A	2	1	2881.47	0.36	92	5.11	0.57	484.22	22/75	98.6558	130	1189.4 | 1368.6 | 1377.4 | 1318.4 | 1709.6 | 933.3 | 1301.3 | 1325.6 | 820.4 | 1335.6
	K.VLNNMEIGTSLFDEEGAKIVKDLMSK.A	3	4	2881.47	0.12	51	4.87	0.41	373.17	29/150	58.1718	80	1034.6 | 1155.7 | 1091.1 | 1335.1 | 1278.4 | 1221.1 | 885.0 | 890.6 | 1025.6 | 1146.7
	K.VLNNMEIGTSLFDEEGAKIVKDLMSK.A	4	2	2881.47	0.86	99	3.41	0.39	711.51	46/225	98.4184	130	891.0 | 928.6 | 884.7 | 855.6 | 1034.6 | 814.8 | 1091.1 | 1155.6 | 879.2 | 852.4
	K.VLPGVDALSNI	1	5	1097.62	-0.38	38	2.37	0.28	357.3	16/30	40.1883	80	885.2 | 765.2 | 966.1 | 949.2 | 852.2 | 652.1 | 867.2 | 835.1 | 369.1 | 754.2
	K.VLPGVDALSNI	2	5	1097.62	-0.47	50	3.32	0.48	1077.83	19/30	40.1128	80	632.0 | 765.2 | 466.1 | 333.1 | 885.3 | 652.2 | 446.1 | 852.1 | 967.3 | 221.0
	K.VSHVSTGGGASLELLEGK.V	2	3	1740.91	-0.56	131	5.47	0.57	1664.77	28/51	48.1755	130	778.0 | 1318.3 | 1130.3 | 713.0 | 805.4 | 1231.3 | 423.2 | 1408.4 | 1073.3 | 1417.4
	K.WNTEDKVSHVSTGGGASLELLEGK.V	2	6	2514.25	0.42	145	5.51	0.63	1452.13	27/69	51.8591	130	1196.4 | 1318.4 | 1156.7 | 1641.5 | 934.9 | 1147.2 | 1184.7 | 1130.4 | 1417.5 | 1097.4
	K.WNTEDKVSHVSTGGGASLELLEGK.V	3	7	2514.25	0.25	129	5.5	0.54	1547.63	42/138	48.7528	100	598.9 | 1318.3 | 1130.3 | 1156.5 | 1091.5 | 1108.1 | 1073.3 | 721.4 | 590.1 | 1231.3
	R.AHSSMVGVNLPQK.A	1	1	1367.71	-0.35	54	3.86	0.48	768.71	22/36	21.3097	130	996.2 | 978.2 | 883.1 | 769.2 | 1159.2 | 755.2 | 1221.2 | 599.1 | 968.2 | 1239.2
	R.AHSSMVGVNLPQK.A	2	14	1367.71	-0.48	72	4.77	0.59	1718.62	25/36	21.113	130	1159.2 | 755.2 | 996.2 | 613.1 | 372.1 | 1073.3 | 854.2 | 769.1 | 599.2 | 514.1
	R.AHSSMVGVNLPQKAGGFLMK.K	3	1	2072.08	-0.61	85	4.01	0.58	826.91	40/114	55.9724	130	932.6 | 889.6 | 923.6 | 780.1 | 278.0 | 209.0 | 845.6 | 1076.3 | 538.7 | 613.2
	R.AHSSMVGVNLPQKAGGFLMKK.E	3	2	2200.17	-0.55	84	3.51	0.56	1102.34	42/120	46.9683	100	996.6 | 953.1 | 794.5 | 987.6 | 844.5 | 278.0 | 909.5 | 1018.6 | 963.6 | 613.1
	R.AKQIVWNGPVGVFEWEAFAR.G	2	8	2304.19	-0.64	96	4.85	0.51	728.61	21/57	50.2279	80	1464.3 | 1764.5 | 1055.2 | 1579.4 | 1408.4 | 1307.0 | 779.2 | 464.2 | 1301.0 | 726.2
	R.AKQIVWNGPVGVFEWEAFAR.G	3	14	2304.19	0.14	122	5.56	0.49	2142.41	42/114	88.7301	130	1055.2 | 882.9 | 1067.2 | 956.5 | 464.1 | 620.3 | 1030.0 | 908.2 | 625.3 | 920.9
	R.ASLSKLGDVYVNDAFGTAHR.A	2	2	2121.07	-0.56	119	6.57	0.54	2241.59	30/57	41.5137	100	759.2 | 1349.3 | 1250.3 | 1521.4 | 988.2 | 772.2 | 1362.3 | 1634.4 | 871.3 | 600.2
	R.ASLSKLGDVYVNDAFGTAHR.A	3	3	2121.07	1.34	131	5.92	0.51	1597.22	37/114	56.3964	130	541.3 | 988.2 | 818.5 | 1034.3 | 871.3 | 974.5 | 874.3 | 926.0 | 544.5 | 772.3
	R.GCITIIGGGDTATCCAK.W	2	4	1583.72	-0.65	83	6.06	0.64	1799	29/48	31.3782	100	983.1 | 1096.1 | 926.1 | 470.0 | 601.0 | 583.1 | 869.1 | 658.1 | 488.1 | 640.1
	R.GTKALMDEVVKATSR.G	2	1	1605.86	-0.51	84	4.93	0.53	1533.1	23/42	49.2344	130	889.3 | 1135.3 | 1004.3 | 562.3 | 1248.4 | 434.2 | 661.3 | 717.3 | 724.6 | 1044.2
	R.GTKALMDEVVKATSR.G	3	1	1605.86	1.32	57	3.94	0.48	1080.23	31/84	35.0313	100	660.4 | 624.9 | 445.2 | 434.1 | 748.1 | 324.0 | 724.4 | 280.9 | 688.2 | 380.7
	R.IKAAVPSIKFCLDNGAK.S	2	2	1774.99	-0.52	84	3.68	0.44	628.78	24/48	53.4628	130	1293.4 | 767.9 | 483.2 | 1387.5 | 815.5 | 398.1 | 1275.3 | 1392.4 | 389.1 | 824.4
	R.IKAAVPSIKFCLDNGAK.S	3	1	1774.99	-0.52	51	3.5	0.37	527.83	33/96	53.4046	130	767.5 | 732.0 | 389.1 | 242.0 | 694.4 | 867.2 | 727.6 | 758.5 | 483.2 | 521.8
	R.VDFNVPMKNNQITNNQR.I	2	10	2032	-0.57	135	4.38	0.53	568.89	23/48	23.4795	80	910.0 | 1457.3 | 729.4 | 901.4 | 1101.2 | 632.1 | 720.8 | 1440.3 | 779.4 | 575.2
	R.VDFNVPMKNNQITNNQR.I	3	12	2032	-0.08	114	4.03	0.42	680.13	33/96	57.3179	215	575.4 | 572.2 | 909.8 | 745.5 | 836.3 | 558.4 | 779.3 | 476.2 | 531.4 | 607.4
	R.VVMRVDFNVPMKNNQITNNQR.I	3	6	2517.28	0.16	121	4.61	0.5	924.06	36/120	36.4176	100	1060.3 | 729.5 | 1101.2 | 721.0 | 700.3 | 632.2 | 910.0 | 961.2 | 745.3 | 987.3
P14625|ENPL_HUMAN Endoplasmin precursor - Homo sapiens (Human)						300	450.35	51.43	92411.2	230 (230 0 0 0 0)			58	265	0.22
	K.AQAYQTGKDISTNYYASQK.K	2	3	2137.02	-0.03	139	5.87	0.6	1070.83	28/54	37.1486	215	1289.6 | 963.5 | 1174.6 | 970.3 | 934.7 | 1576.8 | 996.3 | 1475.8 | 759.4 | 596.4
	K.AQAYQTGKDISTNYYASQK.K	3	7	2137.02	-0.03	80	3.18	0.37	519.47	31/108	36.8653	215	889.3 | 969.7 | 853.1 | 582.5 | 362.3 | 539.0 | 596.4 | 1061.5 | 525.0 | 433.3
	K.AQAYQTGKDISTNYYASQKK.T	2	4	2265.12	-0.56	95	4.65	0.53	1399.31	27/57	30.1778	130	1069.0 | 1302.3 | 963.2 | 1417.3 | 1033.6 | 1704.5 | 1602.4 | 998.1 | 1060.3 | 907.7
	K.AQAYQTGKDISTNYYASQKK.T	3	9	2265.12	0.16	103	5.3	0.6	1324.03	42/114	18.2746	80	1033.5 | 998.0 | 689.6 | 916.5 | 651.9 | 907.7 | 1025.5 | 852.9 | 963.0 | 887.3
	K.DISTNYYASQK.K	2	5	1289.6	-0.56	46	3.55	0.36	853.66	18/30	25.3992	130	1061.1 | 531.0 | 801.3 | 362.1 | 200.9 | 873.1 | 1047.2 | 433.1 | 974.1 | 928.0
	K.DISTNYYASQKK.T	2	2	1417.7	-0.02	31	3.2	0.24	567.96	20/33	26.6173	215	595.4 | 552.1 | 887.5 | 1189.6 | 1001.6 | 569.1 | 561.4 | 490.4 | 586.7 | 590.5
	K.EAESSPFVER.L	2	3	1150.54	-0.02	48	2.17	0.27	245.62	39809	23.5736	215	647.5 | 304.3 | 468.2 | 829.3 | 486.0 | 770.7 | 734.5 | 504.2 | 475.7 | 697.7
	K.EVEEDEYKAFYK.S	2	1	1549.71	-0.51	53	2.57	0.4	217.02	16/33	23.7892	80	637.3 | 661.3 | 857.1 | 710.8 | 627.7 | 596.9 | 416.2 | 573.4 | 1175.2 | 948.2
	K.FAFQAEVNR.M	2	2	1081.54	-0.43	52	3.49	0.44	1352.04	18/24	40.1691	130	432.1 | 863.2 | 716.1 | 388.1 | 289.0 | 694.1 | 276.1 | 828.2 | 793.1 | 423.7
	K.GVVDSDDLPLNVSR.E	2	19	1485.75	0	93	4.73	0.43	1072.35	23/39	68.9545	215	1224.6 | 262.3 | 665.5 | 475.4 | 1230.7 | 1125.5 | 1011.5 | 361.3 | 1311.6 | 913.6
	K.GYEVIYLTEPVDEYCIQALPEFDGKR.F	3	6	3047.47	0.73	83	4.32	0.62	1496.56	47/150	69.8433	100	1105.6 | 1243.5 | 1162.5 | 939.2 | 838.1 | 1300.1 | 1234.6 | 725.0 | 562.1 | 921.1
	K.IADDKYNDTFWK.E	2	2	1515.71	-0.52	87	4.1	0.41	966.91	18/33	44.4649	130	581.2 | 608.9 | 666.4 | 935.2 | 973.1 | 1030.5 | 1101.2 | 551.4 | 1183.2 | 333.1
	K.IADDKYNDTFWKEFGTNIK.L	2	6	2305.11	-0.52	113	5.48	0.45	1579.25	27/54	59.2228	100	946.1 | 1003.6 | 1370.3 | 937.4 | 1080.5 | 994.6 | 1089.1 | 808.3 | 679.3 | 1071.5
	K.IADDKYNDTFWKEFGTNIK.L	3	5	2305.11	0.23	150	4.64	0.46	2070.57	40/108	36.3439	80	685.9 | 881.8 | 935.1 | 669.4 | 707.6 | 1061.0 | 946.0 | 679.1 | 1003.8 | 561.9
	K.IYFMAGSSR.K	2	4	1031.5	-0.47	45	3.17	0.43	784.09	17/24	23.4461	80	755.2 | 406.1 | 276.9 | 608.2 | 249.0 | 423.9 | 626.0 | 819.3 | 349.2 | 598.0
	K.IYFMAGSSRK.E	2	4	1159.59	-0.44	56	2.8	0.3	705.44	15/27	25.418	130	442.1 | 883.2 | 736.2 | 276.9 | 423.9 | 477.1 | 249.0 | 513.1 | 1013.1 | 379.0
	K.KGYEVIYLTEPVDEYCIQALPEFDGKR.F	3	3	3175.57	0.98	140	7.07	0.5	957.76	38/156	85.2736	130	848.3 | 961.3 | 991.0 | 1243.8 | 1196.3 | 966.3 | 1162.5 | 1300.1 | 690.2 | 853.3
	K.KYSQFINFPIYVWSSK.T	2	3	2007.04	-0.53	117	5.61	0.58	2374.91	27/45	81.2485	130	1240.4 | 1500.4 | 1126.4 | 507.2 | 1353.4 | 769.3 | 606.3 | 1401.4 | 881.4 | 1715.6
	K.KYSQFINFPIYVWSSK.T	3	2	2007.04	-0.79	78	4.55	0.41	2262.28	39/90	48.1982	80	490.3 | 979.3 | 514.8 | 1028.2 | 769.2 | 563.9 | 507.1 | 882.2 | 606.1 | 750.9
	K.LGVIEDHSNR.T	2	4	1139.58	0.98	49	3.37	0.3	1157.83	21/27	25.9604	215	757.4 | 435.9 | 485.6 | 870.5 | 376.3 | 764.4 | 270.1 | 355.3 | 225.1 | 399.3
	K.NLLHVTDTGVGMTR.E	2	2	1513.78	-0.59	87	4.31	0.49	1668.58	26/39	32.4188	130	937.2 | 1036.3 | 587.2 | 1173.2 | 577.3 | 643.7 | 478.2 | 836.2 | 464.2 | 620.2
	K.NLLHVTDTGVGMTREELVK.N	2	4	2112.11	0.44	103	5.06	0.51	447.71	20/54	51.4697	130	984.1 | 1319.4 | 934.2 | 793.3 | 1535.5 | 877.6 | 974.7 | 577.3 | 943.1 | 887.1
	K.NLLHVTDTGVGMTREELVK.N	3	6	2112.11	-0.63	91	3.63	0.45	497.81	29/108	31.0267	80	886.5 | 818.0 | 629.2 | 768.4 | 591.9 | 943.4 | 983.5 | 640.0 | 934.0 | 877.5
	K.NLLHVTDTGVGMTREELVKNLGTIAK.S	3	1	2809.52	1.08	53	3.86	0.35	1038.14	38/150	63.5825	100	1117.1 | 1235.2 | 824.1 | 1009.1 | 1166.6 | 1290.2 | 861.8 | 1103.6 | 1196.2 | 1066.5
	K.SEKFAFQAEVNR.M	2	2	1425.71	-0.52	51	3.37	0.32	861.31	18/33	40.0217	130	934.2 | 1081.3 | 863.2 | 605.2 | 492.1 | 588.1 | 563.1 | 517.1 | 388.1 | 474.1
	K.SILFVPTSAPR.G	2	12	1187.68	-0.12	57	3.62	0.27	1606.92	24/30	79.1722	215	727.4 | 494.3 | 874.6 | 461.2 | 916.5 | 272.2 | 987.6 | 343.3 | 356.1 | 314.2
	K.TVWDWELMNDIKPIWQRPSK.E	3	3	2542.29	1.19	112	4.39	0.44	703.88	34/114	76.5085	100	1172.0 | 781.8 | 1078.7 | 1021.6 | 928.1 | 776.2 | 627.0 | 741.6 | 1011.4 | 1162.7
	K.YLNFVKGVVDSDDLPLNVSR.E	2	1	2250.18	-0.71	101	5.1	0.39	1014.46	24/57	41.3137	80	798.3 | 1485.3 | 685.2 | 492.2 | 913.3 | 1759.5 | 1452.2 | 1329.2 | 1230.1 | 1614.5
	K.YSQFINFPIYVWSSK.T	2	11	1878.94	-0.63	117	6.06	0.61	1271.04	23/42	91.1586	130	1240.2 | 1126.2 | 507.1 | 1353.2 | 1372.2 | 639.1 | 769.1 | 753.2 | 736.1 | 606.2
	K.YSQFINFPIYVWSSK.T	3	1	1878.94	-0.73	64	4.62	0.52	1830.13	36/84	51.8317	80	490.1 | 563.8 | 769.1 | 882.5 | 979.4 | 450.8 | 507.2 | 823.7 | 556.2 | 753.1
	R.EAVEKEFEPLLNWMK.D	2	6	1862.94	-0.54	112	4.62	0.51	808.68	21/42	81.9031	130	1306.3 | 1177.3 | 1030.3 | 668.2 | 717.8 | 578.2 | 833.1 | 783.0 | 868.0 | 686.3
	R.EAVEKEFEPLLNWMKDK.A	2	5	2106.06	0.1	105	3.77	0.54	271.95	20/48	157.928	215	980.8 | 989.5 | 1144.7 | 962.5 | 972.4 | 839.7 | 1549.8 | 904.3 | 944.6 | 1420.8
	R.EGSRTDDEVVQREEEAIQLDGLNASQIR.E	3	7	3157.54	1.06	96	4.75	0.47	1618.41	48/162	35.637	80	858.3 | 1150.6 | 1141.6 | 1199.2 | 761.1 | 1257.0 | 743.2 | 1190.1 | 973.1 | 646.1
	R.EGSRTDDEVVQREEEAIQLDGLNASQIR.E	4	2	3157.54	-0.07	75	3.73	0.33	1530.63	60/243	59.1668	130	957.8 | 995.5 | 886.2 | 951.9 | 915.0 | 972.6 | 288.2 | 989.6 | 503.3 | 1037.1
	R.ELISNASDALDK.I	2	1	1275.64	-0.49	54	3.46	0.43	922.95	19/33	21.9066	80	920.2 | 719.2 | 833.2 | 517.3 | 1033.3 | 425.0 | 561.1 | 262.1 | 903.3 | 996.1
	R.ELISNASDALDKIR.L	2	6	1544.83	-0.52	86	3.58	0.35	875.7	24/39	39.5591	130	595.4 | 1031.3 | 652.0 | 416.2 | 917.3 | 1189.3 | 988.3 | 610.2 | 1102.3 | 531.2
	R.FQSSHHPTDITSLDQYVER.M	2	8	2260.06	-0.55	300	5.78	0.53	1940.87	34/54	45.4942	100	1536.5 | 724.2 | 694.2 | 1223.3 | 1566.3 | 1037.1 | 1673.5 | 677.2 | 993.4 | 809.2
	R.FQSSHHPTDITSLDQYVER.M	3	23	2260.06	0.04	124	5.07	0.41	2194.67	44/108	89.0487	215	576.1 | 626.7 | 993.3 | 979.4 | 1009.6 | 848.2 | 1043.8 | 670.1 | 661.1 | 1110.6
	R.FQSSHHPTDITSLDQYVER.M	4	1	2260.06	-1.01	36	3.13	0.29	1377.64	43/162	27.7142	80	403.0 | 726.4 | 669.8 | 848.3 | 653.1 | 430.7 | 717.3 | 660.5 | 304.0 | 626.3
	R.GLFDEYGSK.K	2	3	1015.47	-0.04	58	2.46	0.35	647.79	16/24	53.7581	215	845.4 | 423.3 | 698.4 | 171.0 | 773.4 | 793.2 | 322.1 | 787.5 | 273.2 | 837.7
	R.IKEDEDDKTVLDLAVVLFETATLR.S	3	2	2733.46	1.01	70	3.85	0.45	1140.86	37/138	103.237	100	1173.0 | 1137.8 | 1022.6 | 1087.1 | 837.2 | 1280.2 | 1223.5 | 389.1 | 842.9 | 819.2
	R.IMKAQAYQTGKDISTNYYASQK.K	3	1	2509.24	0.1	141	5.27	0.43	2607.93	47/126	36.0108	130	756.2 | 1069.0 | 1133.0 | 1061.2 | 725.0 | 1034.0 | 970.1 | 934.5 | 1025.5 | 668.5
	R.LISLTDENALSGNEELTVK.I	2	5	2046.06	-0.7	118	6.31	0.62	1256.21	25/54	59.2787	130	889.2 | 1089.3 | 874.0 | 939.1 | 1274.2 | 957.2 | 1699.3 | 1160.4 | 910.3 | 1157.2
	R.LTESPCALVASQYGWSGNMER.I	2	2	2299.05	-0.61	120	4.94	0.6	1164.18	25/60	38.5838	80	1385.2 | 693.2 | 936.3 | 1314.3 | 1484.3 | 896.2 | 879.4 | 1227.3 | 606.2 | 1363.2
	R.RVFITDDFHDMMPK.Y	2	1	1751.82	-0.39	87	4.18	0.53	1466.38	25/39	59.4711	130	689.4 | 1508.3 | 1246.3 | 732.2 | 623.7 | 1020.2 | 754.7 | 506.1 | 675.4 | 1377.3
	R.RVFITDDFHDMMPK.Y	3	2	1751.82	0.38	67	3.55	0.46	2359.76	38/78	54.7989	100	453.3 | 689.4 | 847.2 | 754.9 | 510.8 | 732.3 | 379.7 | 506.1 | 244.0 | 994.2
	R.SGYLLPDTK.A	2	1	993.53	-0.45	35	3.13	0.34	702.84	14/24	20.2251	80	573.2 | 686.1 | 307.9 | 421.1 | 425.4 | 393.0 | 746.1 | 248.1 | 847.1 | 376.0
	R.SGYLLPDTKAYGDRIER.M	2	1	1954	-0.53	37	3.74	0.41	634.19	21/48	44.7137	130	605.0 | 573.3 | 1208.4 | 917.1 | 596.1 | 1381.3 | 1190.4 | 1779.7 | 534.2 | 1403.4
	R.SGYLLPDTKAYGDRIER.M	3	2	1954	-0.56	62	3.14	0.37	551.76	31/96	44.5308	130	767.5 | 824.1 | 712.4 | 534.2 | 421.1 | 308.0 | 474.5 | 506.2 | 512.1 | 516.2
	R.TDDEVVQREEEAIQLDGLNASQIR.E	3	2	2728.34	-0.06	73	4.37	0.23	595.1	32/138	38.2758	100	1221.0 | 1277.5 | 1113.5 | 1157.4 | 1020.8 | 1212.0 | 503.1 | 288.0 | 688.1 | 1078.0
	R.VFITDDFHDMMPK.Y	2	4	1595.72	-0.61	78	3.54	0.39	800.35	18/36	38.8295	80	675.3 | 1352.1 | 905.2 | 1020.2 | 1236.3 | 1135.1 | 619.4 | 1221.3 | 1091.3 | 375.1
P06733|ENOA_HUMAN Alpha-enolase - Homo sapiens (Human)						300	440.39	89.86	47139.4	583 (583 0 0 0 0)			68	128	0.53
	K.AGAVEKGVPLYR.H	2	6	1259.71	-0.48	59	3.65	0.32	882.08	21/33	17.6133	130	704.2 | 548.2 | 832.3 | 961.3 | 712.2 | 530.9 | 566.4 | 428.1 | 240.0 | 556.1
	K.AGAVEKGVPLYR.H	3	1	1259.71	-0.65	49	3.25	0.42	731.3	26/66	18.5938	80	274.6 | 548.1 | 342.7 | 356.6 | 712.1 | 566.4 | 530.8 | 481.1 | 559.7 | 594.8
	K.AGYTDKVVIGMDVAASEFFR.S	2	23	2176.07	-0.6	120	6.72	0.64	1502.85	29/57	76.5077	130	1229.3 | 1441.4 | 1342.4 | 947.3 | 834.5 | 926.3 | 735.2 | 1540.4 | 827.2 | 717.2
	K.AGYTDKVVIGMDVAASEFFR.S	3	20	2176.07	-0.87	64	4.28	0.39	1283	36/114	67.2444	100	1002.1 | 928.4 | 790.5 | 598.1 | 854.5 | 469.2 | 322.1 | 827.2 | 626.0 | 845.5
	K.AVEHINKTIAPALVSK.K	2	7	1690.99	-0.51	96	4.96	0.54	1746.92	26/45	35.8584	130	614.3 | 1077.3 | 696.3 | 1141.4 | 550.2 | 685.3 | 729.5 | 664.2 | 1006.3 | 761.0
	K.AVEHINKTIAPALVSK.K	3	6	1690.99	-0.58	55	4.61	0.55	1315.54	34/90	35.8439	130	685.2 | 503.9 | 792.2 | 495.0 | 441.4 | 761.1 | 447.2 | 798.3 | 490.0 | 307.8
	K.AVEHINKTIAPALVSK.K	4	1	1690.99	-0.73	35	3.08	0.16	1245.03	41/135	21.7245	80	623.5 | 507.7 | 333.1 | 307.7 | 359.8 | 614.3 | 502.1 | 539.8 | 679.6 | 517.1
	K.AVEHINKTIAPALVSKK.L	3	3	1819.08	-0.64	114	5.17	0.45	1533.11	37/96	32.9987	130	742.3 | 371.9 | 813.3 | 539.3 | 530.9 | 494.9 | 525.4 | 503.9 | 760.6 | 792.2
	K.DATNVGDEGGFAPNILENKEGLELLK.T	2	11	2743.38	1.13	139	4.32	0.11	282.99	23/75	137.39	215	1036.7 | 1610.0 | 1299.5 | 1043.7 | 1943.4 | 1682.1 | 1117.5 | 1279.6 | 1291.0 | 1134.5
	K.DATNVGDEGGFAPNILENKEGLELLK.T	3	17	2743.38	0.03	125	4.18	0.09	1076.34	47/150	55.0603	100	1122.6 | 841.1 | 806.1 | 853.5 | 1171.6 | 1036.5 | 501.1 | 1094.0 | 819.7 | 847.4
	K.DATNVGDEGGFAPNILENKEGLELLKTAIGK.A	3	5	3213.66	0.08	120	5.14	0.46	624.54	36/180	71.8416	130	1357.2 | 1206.7 | 1271.1 | 1010.0 | 1328.7 | 1178.2 | 1406.6 | 976.5 | 1349.3 | 1262.7
	K.DYPVVSIEDPFDQDDWGAWQK.F	2	2	2510.12	0.36	104	4.65	0.45	973.01	24/60	48.5489	80	1116.6 | 1492.2 | 1607.3 | 1737.4 | 1937.7 | 1018.1 | 589.2 | 1133.3 | 1921.5 | 775.4
	K.DYPVVSIEDPFDQDDWGAWQK.F	3	1	2510.12	0.97	91	5.22	0.5	1396.42	36/120	49.5814	80	968.9 | 1018.9 | 925.3 | 1116.4 | 903.1 | 589.2 | 475.0 | 574.1 | 984.3 | 746.5
	K.FGANAILGVSLAVCK.A	2	22	1462.81	-0.53	115	4.97	0.52	1176.76	23/42	81.2671	130	889.3 | 670.2 | 1002.3 | 620.2 | 557.1 | 574.1 | 529.1 | 843.2 | 444.0 | 826.2
	K.FGANAILGVSLAVCKAGAVEKGVPLYR.H	3	1	2703.5	0.19	123	5.42	0.51	678.43	37/156	84.3426	130	1065.8 | 1009.1 | 1122.2 | 980.7 | 831.1 | 1157.6 | 704.3 | 529.1 | 670.3 | 834.3
	K.FTASAGIQVVGDDLTVTNPK.R	2	12	2033.06	-0.54	109	5.6	0.57	1452.68	28/57	34.179	80	1158.3 | 1385.3 | 459.2 | 956.2 | 857.2 | 659.2 | 1257.4 | 1556.5 | 1574.4 | 1675.4
	K.FTASAGIQVVGDDLTVTNPK.R	3	4	2033.06	-0.88	52	4.2	0.5	1361.91	39/114	35.65	80	838.8 | 778.7 | 358.1 | 459.1 | 895.5 | 975.2 | 829.4 | 341.1 | 886.4 | 738.7
	K.FTASAGIQVVGDDLTVTNPKR.I	2	8	2189.16	-0.6	121	4.27	0.53	736.01	22/60	34.3068	80	1215.3 | 1314.3 | 928.2 | 1413.3 | 615.1 | 1524.3 | 857.1 | 1541.4 | 935.4 | 400.2
	K.FTASAGIQVVGDDLTVTNPKR.I	3	14	2189.16	-0.68	121	4.42	0.54	1103.44	39/120	56.8371	130	856.6 | 971.7 | 935.6 | 892.1 | 648.0 | 658.0 | 828.1 | 608.3 | 1026.5 | 460.1
	K.GVSKAVEHINKTIAPALVSK.K	3	1	2062.2	-0.63	85	6.49	0.54	2384.7	44/114	42.8839	130	582.5 | 614.5 | 899.3 | 846.5 | 798.3 | 915.0 | 810.5 | 953.6 | 921.3 | 571.5
	K.KLNVTEQEKIDK.L	2	3	1444.8	-0.49	64	4.77	0.34	1017.86	21/33	22.6556	100	650.0 | 658.8 | 990.2 | 592.5 | 602.4 | 942.2 | 1070.3 | 1298.3 | 1183.4 | 641.1
	K.LAMQEFMILPVGAANFR.E	2	22	1907.99	-0.52	111	4.98	0.59	1075.66	27/48	51.9782	80	831.3 | 1077.2 | 635.2 | 1057.3 | 851.1 | 1188.3 | 1273.3 | 1335.4 | 818.1 | 507.1
	K.LAMQEFMILPVGAANFR.E	3	11	1907.99	-0.87	71	4.28	0.38	1570.95	39/96	68.1968	100	416.2 | 831.2 | 539.3 | 1077.1 | 964.1 | 472.9 | 507.2 | 436.1 | 701.8 | 482.7
	K.LAQANGWGVMVSHR.S	2	14	1525.77	-0.54	83	3.88	0.3	1265.61	22/39	27.0264	80	629.1 | 662.5 | 399.1 | 1028.2 | 671.3 | 498.1 | 1142.3 | 971.3 | 654.1 | 1110.2
	K.LAQANGWGVMVSHR.S	3	5	1525.77	-0.54	72	3.45	0.39	1251.78	40/78	58.8789	100	671.4 | 607.4 | 448.0 | 663.4 | 442.2 | 706.9 | 571.9 | 184.9 | 436.6 | 393.3
	K.LMIEMDGTENK.S	2	4	1280.59	-0.59	52	3.93	0.31	1091.4	20/30	42.0303	130	1036.1 | 923.1 | 794.1 | 518.7 | 548.1 | 244.9 | 217.0 | 487.0 | 733.0 | 1020.0
	K.LMIEMDGTENKSK.F	2	3	1495.71	-0.48	48	3.87	0.42	915.85	23/36	19.7545	80	626.0 | 1009.1 | 878.1 | 1138.2 | 649.3 | 618.0 | 476.3 | 1120.0 | 569.6 | 1251.1
	K.LNVTEQEKIDKLMIEMDGTENK.S	3	4	2578.27	1.04	65	3.36	0.26	320.06	25/126	115.861	215	1016.4 | 1088.7 | 1160.0 | 772.2 | 1216.9 | 1036.5 | 923.5 | 1126.8 | 548.3 | 794.4
	K.SFIKDYPVVSIEDPFDQDDWGAWQK.F	2	6	2985.39	1.2	126	4.76	0.58	873.12	24/72	65.7975	100	775.2 | 1853.6 | 1116.2 | 1133.2 | 890.2 | 1937.6 | 1049.2 | 1378.3 | 1607.3 | 1249.3
	K.SFIKDYPVVSIEDPFDQDDWGAWQK.F	3	22	2985.39	0.89	133	5.96	0.47	2492.24	50/144	171.551	215	747.1 | 1263.6 | 1356.4 | 1199.3 | 1420.7 | 804.7 | 589.5 | 869.3 | 1493.8 | 1607.7
	K.SKFGANAILGVSLAVCK.A	2	7	1677.94	-0.55	114	5.28	0.56	2263.18	27/48	69.4868	130	776.1 | 620.2 | 1002.3 | 902.2 | 1058.3 | 1463.4 | 1187.2 | 1315.4 | 1114.2 | 1227.3
	K.SKFGANAILGVSLAVCK.A	3	3	1677.94	-0.84	63	4.83	0.44	1259.54	35/96	58.8213	130	777.3 | 445.3 | 451.8 | 620.1 | 665.5 | 735.4 | 789.1 | 420.2 | 630.5 | 889.3
	K.SPDDPSRYISPDQLADLYK.S	2	4	2180.05	0.02	116	4.03	0.62	462.51	23/54	108.719	215	883.9 | 998.9 | 941.3 | 1330.7 | 1758.9 | 850.6 | 1017.9 | 990.4 | 1027.9 | 423.4
	K.SPDDPSRYISPDQLADLYK.S	3	5	2180.05	-0.65	128	5.22	0.59	1473.8	37/108	61.2681	130	531.7 | 883.3 | 1062.2 | 575.3 | 1118.2 | 559.8 | 1149.2 | 502.2 | 516.2 | 998.4
	K.TAIGKAGYTDKVVIGMDVAASEFFR.S	3	1	2646.36	1.11	146	6.29	0.6	2518.94	41/144	82.3948	130	981.7 | 946.1 | 756.3 | 685.2 | 1229.3 | 709.5 | 1089.6 | 1025.6 | 1236.8 | 803.6
	K.TIAPALVSK.K	1	12	899.56	0	34	2.06	0.29	339.63	39806	30.362	215	614.5 | 648.4 | 685.5 | 666.4 | 549.4 | 735.4 | 567.4 | 381.2 | 596.4 | 753.4
	K.VNQIGSVTESLQACKLAQANGWGVMVSHR.S	3	2	3083.55	-0.85	125	5.11	0.49	557.78	37/168	64.4427	130	1314.8 | 1371.3 | 951.8 | 1193.3 | 1306.8 | 1286.3 | 1242.7 | 957.4 | 1435.7 | 1142.7
	K.VVIGMDVAASEFFR.S	2	9	1540.78	1.37	83	4.78	0.54	2873.89	28/39	82.1216	130	685.2 | 671.6 | 856.1 | 598.2 | 469.1 | 1041.2 | 1229.1 | 1219.1 | 369.1 | 1171.1
	K.YDLDFKSPDDPSR.Y	2	2	1554.71	-0.6	71	3.08	0.48	577.95	16/36	24.5662	80	359.1 | 1196.2 | 639.3 | 686.1 | 474.1 | 1081.1 | 1048.1 | 654.1 | 869.2 | 901.1
	K.YDLDFKSPDDPSRYISPDQLADLYK.S	3	4	2961.42	1.11	124	5.09	0.47	608.88	37/144	69.3335	130	884.1 | 895.6 | 1196.2 | 1091.0 | 1228.5 | 879.4 | 1270.1 | 1081.3 | 1110.1 | 1056.8
	K.YGKDATNVGDEGGFAPNILENKEGLELLK.T	2	3	3091.56	0.27	300	3.46	0.16	297.02	23/84	134.052	215	1315.1 | 1482.9 | 1021.5 | 1473.6 | 1436.6 | 1373.0 | 1360.5 | 1043.7 | 1942.2 | 1150.6
	K.YGKDATNVGDEGGFAPNILENKEGLELLK.T	3	30	3091.56	-0.7	300	7.15	0.07	1639.37	48/168	68.6169	130	1122.6 | 806.2 | 958.3 | 1172.3 | 1372.7 | 1279.2 | 1228.7 | 1314.7 | 1482.3 | 849.3
	K.YGKDATNVGDEGGFAPNILENKEGLELLK.T	4	3	3091.56	0.71	84	3.82	0	1000.69	54/252	80.658	100	971.6 | 943.1 | 841.6 | 914.6 | 1122.1 | 1036.6 | 575.8 | 1093.5 | 604.4 | 849.2
	K.YNQLLRIEEELGSK.A	2	11	1691.9	-0.02	96	4.18	0.37	474.23	19/39	120.68	215	765.5 | 1288.8 | 1159.7 | 1030.6 | 1401.9 | 533.4 | 1106.3 | 404.4 | 662.5 | 1021.6
	K.YNQLLRIEEELGSK.A	3	5	1691.9	-0.52	93	4.15	0.53	1327.75	34/78	64.0328	130	708.4 | 644.0 | 765.0 | 662.1 | 699.1 | 277.9 | 394.7 | 791.1 | 466.5 | 904.1
	K.YNQLLRIEEELGSKAK.F	2	1	1891.03	1.44	108	4.92	0.46	2059.74	28/45	61.1466	130	873.6 | 864.4 | 882.3 | 1288.4 | 1401.5 | 1159.4 | 1030.5 | 1458.6 | 1545.5 | 603.6
	K.YNQLLRIEEELGSKAK.F	3	2	1891.03	0.44	92	4.92	0.43	1654.46	37/90	56.4566	100	807.5 | 743.5 | 490.2 | 864.6 | 872.9 | 861.4 | 798.6 | 881.9 | 701.4 | 422.4
	R.AAVPSGASTGIYEALELR.D	2	18	1804.94	-0.55	124	5.43	0.64	655.83	28/51	38.1384	80	783.0 | 832.5 | 1251.4 | 1063.3 | 774.0 | 1563.4 | 417.2 | 1388.2 | 554.2 | 730.3
	R.AAVPSGASTGIYEALELR.D	3	5	1804.94	-0.9	94	4.95	0.43	1149.24	41/102	49.4391	100	782.5 | 417.1 | 695.3 | 288.0 | 530.1 | 759.7 | 815.8 | 447.3 | 241.9 | 522.3
	R.AAVPSGASTGIYEALELRDNDK.T	2	2	2277.14	0.26	75	5.09	0.17	369.54	21/63	42.7123	100	1018.5 | 1009.9 | 945.4 | 1068.0 | 1073.3 | 1000.9 | 760.2 | 1365.3 | 955.0 | 926.5
	R.AAVPSGASTGIYEALELRDNDKTR.Y	2	4	2534.28	0.39	37	3.24	0.12	200.43	16/69	54.0954	130	1902.8 | 633.3 | 404.2 | 1147.7 | 1017.4 | 1330.4 | 999.4 | 1138.2 | 615.2 | 748.3
	R.EAMRIGAEVYHNLK.N	2	2	1630.84	-0.49	52	3.72	0.37	590.82	21/39	43.0652	130	743.6 | 686.3 | 751.8 | 1120.2 | 678.0 | 734.5 | 957.3 | 729.5 | 1257.3 | 629.6
	R.EIFDSRGNPTVEVDLFTSK.G	2	7	2154.07	0.36	98	4.34	0.56	549.42	20/54	64.2044	130	825.5 | 595.2 | 1559.4 | 1541.4 | 1216.3 | 919.3 | 938.3 | 1378.9 | 1370.3 | 929.7
	R.EIFDSRGNPTVEVDLFTSK.G	3	8	2154.07	0.91	44	3.12	0.45	502.31	31/108	117.621	215	901.8 | 957.3 | 828.4 | 618.7 | 938.6 | 591.6 | 911.4 | 600.1 | 609.1 | 335.4
	R.GNPTVEVDLFTSK.G	1	2	1406.72	-0.36	51	3.32	0.19	614.64	16/36	31.2488	80	1235.3 | 595.3 | 938.2 | 1055.3 | 1072.1 | 710.3 | 908.3 | 925.2 | 809.3 | 1037.3
	R.GNPTVEVDLFTSK.G	2	28	1406.72	0.87	79	3.71	0.29	517.24	19/36	87.5957	215	618.6 | 938.5 | 1072.5 | 335.4 | 925.4 | 451.2 | 482.4 | 1037.5 | 809.5 | 469.4
	R.HIADLAGNSEVILPVPAFNVINGGSHAGNK.L	2	4	3011.57	1.38	152	4.35	0.53	597.39	24/87	74.646	130	1333.4 | 1679.6 | 1220.4 | 727.2 | 1792.7 | 1107.3 | 1288.7 | 1905.8 | 1661.6 | 1316.4
	R.HIADLAGNSEVILPVPAFNVINGGSHAGNK.L	3	60	3011.57	1.06	300	6.26	0.59	1118.5	40/174	72.8448	130	727.2 | 742.5 | 1333.4 | 842.3 | 1220.4 | 1381.7 | 897.1 | 1529.4 | 1483.4 | 1679.6
	R.LAKYNQLLRIEEELGSK.A	2	2	2004.11	1.44	103	4.56	0.42	1132.72	22/48	58.052	100	929.6 | 1342.5 | 1471.5 | 1600.6 | 938.6 | 886.1 | 910.7 | 1713.7 | 846.7 | 662.3
	R.SGETEDTFIADLVVGLCTGQIK.T	2	25	2296.14	-0.66	128	5.54	0.55	1141.1	27/63	69.176	80	819.2 | 918.3 | 1477.1 | 1316.3 | 649.0 | 1245.2 | 1379.2 | 1647.3 | 762.2 | 1360.2
	R.SGETEDTFIADLVVGLCTGQIK.T	3	10	2296.14	-0.09	132	5.47	0.45	1674.74	38/126	129.086	130	1076.0 | 689.9 | 649.2 | 945.9 | 445.2 | 927.0 | 918.3 | 876.4 | 546.3 | 388.2
	R.SGKYDLDFK.S	2	4	1072.53	-0.46	51	3.24	0.26	774.09	17/24	51.2433	100	779.1 | 294.0 | 800.1 | 464.8 | 276.0 | 761.2 | 637.1 | 436.1 | 926.2 | 664.1
	R.SGKYDLDFKSPDDPSR.Y	2	25	1826.86	0.01	106	4.38	0.58	775.7	23/45	63.6407	215	1468.7 | 359.3 | 773.4 | 1048.6 | 779.4 | 1353.7 | 1054.7 | 474.3 | 1276.6 | 686.5
	R.SGKYDLDFKSPDDPSR.Y	3	8	1826.86	-0.54	91	3.27	0.42	1416.39	32/90	36.6725	130	734.9 | 524.8 | 359.1 | 779.1 | 773.1 | 686.2 | 677.4 | 474.2 | 515.9 | 926.2
P07900|HS90A_HUMAN Heat shock protein HSP 90-alpha - Homo sapiens (Human)						300	420.37	42.49	84606.7	256 (256 0 0 0 0)			63	236	0.27
	K.ADLINNLGTIAK.S	2	15	1242.71	-0.03	69	3.71	0.49	1360.16	22/33	82.6614	215	830.5 | 528.9 | 807.6 | 1096.5 | 943.6 | 489.5 | 413.2 | 694.4 | 716.5 | 1025.5
	K.AQALRDNSTMGYMAAK.K	2	7	1727.82	-0.51	105	4.59	0.55	2266.46	28/45	32.9344	130	655.2 | 1308.2 | 1510.3 | 1439.3 | 1088.2 | 1581.3 | 1073.2 | 640.1 | 1145.2 | 646.3
	K.AQALRDNSTMGYMAAKK.H	2	2	1855.92	-0.53	54	5.47	0.56	2444.52	31/48	29.4945	130	864.5 | 1581.3 | 655.2 | 1510.3 | 1439.3 | 855.5 | 1308.3 | 1088.3 | 1201.2 | 769.2
	K.AQALRDNSTMGYMAAKK.H	3	2	1855.92	-0.63	103	4.47	0.38	1604.84	41/96	29.4302	130	829.0 | 768.2 | 899.2 | 793.5 | 450.4 | 548.1 | 820.1 | 711.3 | 957.3 | 384.9
	K.DQVANSAFVER.L	2	8	1235.6	-0.05	48	3.57	0.47	1032.01	21/30	29.6157	215	893.5 | 992.5 | 822.5 | 550.4 | 244.1 | 403.4 | 343.2 | 304.2 | 932.4 | 708.4
	K.EDQTEYLEER.R	2	1	1311.57	-0.5	49	2.67	0.43	550.89	15/27	16.7872	80	546.2 | 433.1 | 861.1 | 567.0 | 748.1 | 585.0 | 456.1 | 939.2 | 838.4 | 304.1
	K.EKYIDQEELNK.T	2	6	1408.7	0.02	58	3.66	0.19	455.33	17/30	31.2701	215	1151.6 | 875.5 | 631.5 | 988.5 | 516.4 | 640.4 | 362.3 | 914.4 | 503.4 | 1035.6
	K.ELHINLIPNKQDR.T	2	4	1589.88	-0.48	82	3.57	0.4	621.49	20/36	42.7924	100	674.5 | 1097.3 | 870.3 | 720.2 | 730.9 | 983.3 | 1210.4 | 702.3 | 380.1 | 1415.3
	K.HFSVEGQLEFR.A	2	2	1348.66	-0.43	74	3.47	0.44	949.14	19/30	29.7181	80	1064.3 | 285.0 | 878.2 | 749.2 | 1211.2 | 322.1 | 1027.1 | 977.2 | 600.1 | 606.3
	K.HGLEVIYMIEPIDEYCVQQLK.E	2	5	2520.25	0.39	114	5.44	0.62	1469.09	29/60	90.9015	130	1335.4 | 1185.3 | 1056.3 | 1464.4 | 943.3 | 1871.7 | 1577.4 | 1708.5 | 812.3 | 649.3
	K.HGLEVIYMIEPIDEYCVQQLK.E	3	6	2520.25	0.14	109	5.6	0.45	1257.32	40/120	90.7405	130	1188.2 | 668.5 | 1067.0 | 1335.3 | 1131.0 | 528.8 | 902.0 | 943.2 | 1056.3 | 1003.3
	K.HGLEVIYMIEPIDEYCVQQLKEFEGK.T	2	1	3110.52	1.43	139	5.17	0.6	824.85	27/75	107.144	130	1185.3 | 1926.8 | 1056.4 | 943.3 | 1455.1 | 649.3 | 1488.4 | 1491.8 | 812.3 | 1908.8
	K.HGLEVIYMIEPIDEYCVQQLKEFEGK.T	3	2	3110.52	1.04	143	5.67	0.57	1043.02	33/150	95.481	100	1231.6 | 963.5 | 1288.6 | 1160.6 | 1150.6 | 1459.0 | 1403.1 | 1203.8 | 1185.1 | 1454.1
	K.HGLEVIYMIEPIDEYCVQQLKEFEGK.T	4	1	3110.52	1.34	41	3.33	0.27	853.28	46/225	95.9596	100	963.5 | 1028.0 | 1084.6 | 528.7 | 642.8 | 593.2 | 649.2 | 943.1 | 472.1 | 1150.0
	K.HIYYITGETK.D	2	11	1224.63	-0.4	66	3.42	0.52	805.64	19/27	23.5282	130	974.2 | 251.0 | 223.0 | 811.2 | 1087.2 | 396.1 | 978.2 | 535.1 | 690.2 | 414.1
	K.HIYYITGETKDQVANSAFVER.L	2	5	2441.21	0.35	160	6.91	0.67	2498.33	32/60	46.2732	130	1096.6 | 1120.4 | 1464.4 | 1751.5 | 893.4 | 1650.6 | 977.2 | 1321.3 | 1103.4 | 1363.4
	K.HIYYITGETKDQVANSAFVER.L	3	7	2441.21	-0.8	300	6.02	0.69	969.59	42/120	26.238	80	1096.4 | 893.2 | 1014.5 | 1152.5 | 876.4 | 732.9 | 1087.5 | 690.1 | 725.3 | 708.2
	K.HLEINPDHSIIETLR.Q	2	12	1786.95	0.45	123	5.33	0.62	1436.38	26/42	50.0897	100	1180.4 | 968.5 | 1294.4 | 607.4 | 362.3 | 819.4 | 1407.5 | 760.7 | 826.2 | 769.0
	K.HLEINPDHSIIETLR.Q	3	9	1786.95	0.05	107	3.82	0.53	1281.98	39/84	111.628	215	769.1 | 825.7 | 485.1 | 831.6 | 760.7 | 819.4 | 478.8 | 522.4 | 744.6 | 251.2
	K.HNDDEQYAWESSAGGSFTVR.T	2	2	2255.96	-0.52	107	6.75	0.7	2343.12	29/57	49.0904	130	968.3 | 1283.3 | 1354.4 | 973.2 | 1288.2 | 723.3 | 1517.4 | 902.1 | 1774.6 | 881.4
	K.HNDDEQYAWESSAGGSFTVR.T	3	2	2255.96	-0.78	99	4.2	0.44	967.62	30/114	30.6854	80	868.0 | 666.2 | 991.8 | 824.7 | 1041.2 | 941.3 | 522.3 | 644.7 | 1032.3 | 688.0
	K.HSQFIGYPITLFVEK.E	2	6	1778.95	-0.6	102	5.5	0.64	1634.19	26/42	60.2925	100	1166.2 | 613.1 | 1279.3 | 1426.3 | 1109.2 | 1554.4 | 816.2 | 500.1 | 595.1 | 736.2
	K.HSQFIGYPITLFVEK.E	3	2	1778.95	-0.7	64	3.63	0.52	1907.57	38/84	78.4476	130	473.8 | 833.1 | 946.3 | 417.1 | 670.1 | 522.2 | 465.8 | 736.2 | 403.2 | 849.3
	K.HSQFIGYPITLFVEKER.D	2	4	2064.09	0.58	125	6.34	0.38	1941.68	31/48	67.5917	100	1231.5 | 1451.5 | 833.2 | 964.1 | 815.2 | 1394.5 | 1564.5 | 920.4 | 613.2 | 807.3
	K.HSQFIGYPITLFVEKER.D	3	2	2064.09	0.35	94	6.62	0.27	2028.27	37/96	73.3642	130	920.6 | 807.4 | 964.6 | 856.8 | 833.3 | 815.3 | 616.4 | 1021.3 | 911.8 | 561.3
	K.KHLEINPDHSIIETLR.Q	2	8	1915.04	0.51	124	5.42	0.34	1295.67	24/45	46.1583	130	894.6 | 1180.3 | 1294.4 | 825.6 | 885.2 | 735.3 | 1407.4 | 621.3 | 1536.5 | 831.4
	K.KHLEINPDHSIIETLR.Q	3	4	1915.04	-0.59	98	3.18	0.51	517.16	29/90	44.8583	100	894.5 | 826.0 | 484.7 | 831.3 | 542.9 | 744.3 | 769.4 | 885.0 | 723.2 | 947.2
	K.KHSQFIGYPITLFVEKER.D	3	1	2192.19	-0.67	52	5.07	0.44	658.04	35/102	66.0404	130	964.1 | 616.4 | 1032.7 | 920.3 | 807.2 | 856.6 | 561.1 | 1021.3 | 880.9 | 511.5
	K.LDSGKELHINLIPNKQDR.T	3	1	2090.14	-0.73	69	5.66	0.39	1518.75	41/102	41.6761	100	621.6 | 758.2 | 610.9 | 560.7 | 795.5 | 958.6 | 931.5 | 554.4 | 379.3 | 602.4
	K.SLTNDWEDHLAVK.H	2	1	1527.74	-0.03	31	3.24	0.18	363.66	18/36	82.9795	215	664.7 | 997.6 | 1381.7 | 1282.5 | 658.5 | 682.5 | 1211.7 | 1098.5 | 1275.6 | 1028.6
	K.TKPIWTRNPDDITNEEYGEFYK.S	3	3	2716.29	0.11	131	4.6	0.58	513.16	39/126	31.256	80	1244.0 | 1235.6 | 662.9 | 1139.5 | 830.3 | 719.5 | 1392.2 | 1095.2 | 824.3 | 1279.1
	K.TKPIWTRNPDDITNEEYGEFYK.S	4	1	2716.29	0.85	49	3.58	0.3	931.28	41/189	54.9137	130	806.2 | 895.4 | 594.8 | 956.4 | 857.6 | 891.5 | 838.7 | 947.4 | 827.0 | 935.2
	K.VILHLKEDQTEYLEER.R	2	9	2015.04	-0.53	106	6.19	0.54	2483.92	29/45	41.9698	100	1439.3 | 1311.2 | 902.0 | 846.0 | 576.2 | 1182.2 | 1552.4 | 709.2 | 1068.2 | 939.3
	K.VILHLKEDQTEYLEER.R	3	19	2015.04	-0.76	135	4.15	0.51	1902.35	38/90	49.0762	130	901.9 | 601.8 | 845.4 | 776.9 | 838.2 | 304.0 | 595.8 | 856.4 | 546.0 | 564.0
	K.VILHLKEDQTEYLEERR.I	2	3	2171.15	0.36	53	5.06	0.42	883.76	22/48	39.2281	100	948.4 | 1223.4 | 1206.4 | 576.4 | 865.5 | 815.5 | 1306.4 | 1840.7 | 1711.6 | 1338.4
	K.VILHLKEDQTEYLEERR.I	3	6	2171.15	0.35	120	4.84	0.39	1216.99	35/96	40.7144	130	654.1 | 855.1 | 798.6 | 616.4 | 980.1 | 924.1 | 612.6 | 603.6 | 921.1 | 576.4
	K.VILHLKEDQTEYLEERR.I	4	1	2171.15	-0.72	80	3.06	0.5	789.53	43/144	25.9398	80	654.0 | 616.1 | 691.4 | 854.9 | 612.3 | 647.6 | 798.5 | 734.3 | 474.6 | 433.2
	K.YIDQEELNK.T	2	9	1151.56	-0.04	37	3.39	0.29	454.69	14/24	22.3676	215	875.5 | 249.2 | 277.2 | 1006.4 | 760.4 | 503.4 | 891.4 | 988.6 | 261.2 | 392.2
	K.YIDQEELNKTKPIWTR.N	2	4	2034.07	0.05	93	3.79	0.35	366.38	20/45	77.0049	215	822.4 | 672.6 | 1362.8 | 813.4 | 901.7 | 800.6 | 879.9 | 1234.6 | 1256.8 | 1386.0
	K.YIDQEELNKTKPIWTR.N	3	5	2034.07	-0.7	88	4.15	0.5	577.46	30/90	46.2739	130	880.1 | 586.9 | 822.5 | 871.5 | 758.0 | 249.0 | 813.2 | 1234.2 | 542.8 | 936.0
	R.ELISNSSDALDK.I	2	1	1291.64	-0.49	35	2.58	0.41	382.49	15/33	17.8242	80	936.2 | 735.1 | 849.3 | 262.1 | 525.3 | 1049.2 | 919.2 | 516.4 | 425.2 | 337.6
	R.ELISNSSDALDKIR.Y	2	3	1560.82	-0.59	84	3.63	0.35	686.45	23/39	25.011	80	715.2 | 659.9 | 603.2 | 416.2 | 1205.3 | 917.2 | 1004.3 | 1118.3 | 531.3 | 1145.1
	R.GTKVILHLKEDQTEYLEER.R	3	2	2301.21	0.29	118	5.71	0.53	2235.88	43/108	41.9922	130	958.5 | 845.5 | 1008.5 | 999.2 | 902.0 | 617.8 | 990.8 | 1122.3 | 304.0 | 681.8
	R.IMKAQALRDNSTMGYMAAK.K	3	1	2100.04	-0.73	89	3.81	0.48	1148.13	37/108	24.8493	100	619.5 | 864.5 | 928.5 | 829.0 | 613.6 | 640.1 | 820.0 | 764.6 | 856.0 | 771.1
	R.KHGLEVIYMIEPIDEYCVQQLK.E	3	2	2648.35	1.94	85	4.96	0.44	1002.23	35/126	77.1269	100	657.3 | 992.1 | 1251.7 | 668.3 | 1067.6 | 1335.3 | 1131.1 | 1314.3 | 966.1 | 949.2
	R.KHGLEVIYMIEPIDEYCVQQLKEFEGK.T	3	1	3238.62	0.93	137	6.42	0.66	1080.25	44/156	90.258	100	1487.1 | 963.5 | 1518.2 | 1288.0 | 1232.0 | 1453.7 | 1403.1 | 1313.3 | 1338.1 | 1184.3
	R.LVTSPCCIVTSTYGWTANMER.I	2	4	2332.08	0.31	103	4.4	0.59	685.28	20/60	45.4763	80	721.1 | 964.3 | 1417.3 | 1515.4 | 1315.2 | 907.2 | 799.2 | 620.3 | 1228.3 | 549.2
	R.NPDDITNEEYGEFYK.S	2	18	1833.78	-0.55	116	5.23	0.49	1916.74	25/42	28.105	80	1279.2 | 1178.2 | 1508.3 | 643.2 | 806.2 | 457.1 | 1064.2 | 1392.2 | 538.0 | 656.2
	R.RAPFDLFENR.K	2	2	1264.64	-0.37	40	4.07	0.47	699.52	18/27	54.1265	100	976.2 | 289.0 | 1108.2 | 272.0 | 556.7 | 1037.2 | 570.2 | 847.2 | 700.2 | 1090.3
	R.YESLTDPSKLDSGK.E	2	3	1539.75	-0.56	75	3.43	0.48	695.83	19/39	18.3064	80	831.2 | 624.1 | 1047.1 | 1249.2 | 709.0 | 291.0 | 946.3 | 691.1 | 519.2 | 615.9
	R.YYTSASGDEMVSLK.D	2	2	1550.7	-0.59	89	4.45	0.51	1269.91	25/39	43.4866	130	965.2 | 1224.2 | 878.2 | 347.1 | 1123.2 | 604.4 | 568.0 | 586.1 | 1204.0 | 299.0
	R.YYTSASGDEMVSLKDYCTR.M	2	5	2188.95	-0.56	131	5.13	0.67	1198.26	24/54	41.6439	130	985.3 | 542.1 | 1344.3 | 932.4 | 657.1 | 785.2 | 1603.4 | 1215.3 | 1647.3 | 881.5
	R.YYTSASGDEMVSLKDYCTR.M	3	1	2188.95	0.23	38	3.08	0.38	343.69	26/108	39.4591	100	616.0 | 932.0 | 802.5 | 881.5 | 838.0 | 923.0 | 299.0 | 327.0 | 609.6 | 670.2
P08727|K1C19_HUMAN Keratin, type I cytoskeletal 19 - Homo sapiens (Human)						300	410.39	83.25	44065.2	534 (534 0 0 0 0)			65	117	0.56
	K.AALEDTLAETEAR.F	1	3	1389.69	-0.28	67	3.5	0.63	395.5	18/36	43.1211	130	890.2 | 1005.2 | 846.2 | 476.1 | 872.2 | 1247.3 | 987.2 | 789.1 | 1328.3 | 676.1
	K.AALEDTLAETEAR.F	2	28	1389.69	0.99	85	4.88	0.44	1534.75	26/36	53.7541	215	605.4 | 476.3 | 914.4 | 588.9 | 785.4 | 573.4 | 624.5 | 922.3 | 1005.6 | 375.4
	K.DAEAWFTSR.T	1	4	1082.49	-0.33	51	2.61	0.5	297.31	14/24	52.0978	130	967.2 | 767.2 | 949.2 | 750.2 | 1021.2 | 720.1 | 696.2 | 493.2 | 573.1 | 923.2
	K.DAEAWFTSR.T	2	25	1082.49	-0.14	53	3.21	0.46	1039.76	16/24	70.0824	215	696.4 | 767.5 | 387.2 | 363.3 | 821.3 | 720.3 | 262.1 | 896.6 | 316.2 | 448.7
	K.DAEAWFTSRTEELNR.E	2	3	1824.85	-0.5	61	3.59	0.26	326.83	16/42	40.541	100	755.9 | 847.0 | 531.1 | 1294.2 | 1423.3 | 798.4 | 402.1 | 1235.2 | 761.1 | 746.5
	K.DAEAWFTSRTEELNREVAGHTEQLQMSR.S	3	2	3291.55	0.21	75	4.7	0.51	440	33/162	68.3027	130	992.9 | 935.5 | 1000.1 | 987.0 | 1423.3 | 1265.5 | 1257.5 | 1294.3 | 762.2 | 1550.2
	K.DAEAWFTSRTEELNREVAGHTEQLQMSR.S	4	3	3291.55	1.19	85	3.46	0.4	657.51	50/243	142.953	215	887.4 | 1150.9 | 969.3 | 992.6 | 1082.8 | 745.4 | 924.7 | 907.7 | 1036.2 | 762.5
	K.ILGATIENSR.I	2	1	1073.6	-0.52	63	3.61	0.3	1022.32	20/27	31.2158	130	847.2 | 719.1 | 618.1 | 226.9 | 376.0 | 355.0 | 199.0 | 830.1 | 415.3 | 281.9
	K.ILSDMRSQYEVMAEQNRK.D	2	2	2198.07	-0.59	51	3.78	0.25	253.56	20/51	42.6349	130	1036.1 | 886.1 | 821.6 | 876.7 | 1027.1 | 1223.3 | 975.3 | 1653.5 | 813.1 | 545.3
	K.ILSDMRSQYEVMAEQNRK.D	3	4	2198.07	-0.6	85	5.44	0.41	1294.63	36/102	42.564	130	986.5 | 885.5 | 876.3 | 591.2 | 1036.0 | 977.6 | 1026.5 | 545.2 | 488.3 | 1223.3
	K.LTMQNLNDR.L	2	18	1104.55	-0.47	52	2.68	0	677.69	15/24	41.5778	130	445.5 | 890.1 | 631.0 | 759.2 | 404.0 | 1001.2 | 437.1 | 684.0 | 474.0 | 215.0
	K.LTMQNLNDRLASYLDK.V	2	2	1894.97	-0.62	69	4.51	0	1163.62	22/45	38.4525	80	1270.3 | 1520.4 | 1634.4 | 1748.5 | 866.0 | 625.1 | 840.7 | 874.6 | 1199.2 | 1357.2
	K.LTMQNLNDRLASYLDKVR.A	2	5	2150.14	0.65	33	3.81	0	333.72	17/51	72.2063	130	1748.6 | 402.4 | 1220.5 | 1203.5 | 611.0 | 1731.7 | 930.4 | 819.4 | 1751.6 | 979.8
	K.LTMQNLNDRLASYLDKVR.A	3	4	2150.14	-0.8	106	4.43	0	663.61	29/102	40.5419	80	968.5 | 839.1 | 646.5 | 903.0 | 611.0 | 880.2 | 402.1 | 894.1 | 1019.1 | 781.9
	K.NHEEEISTLRGQVGGQVSVEVDSAPGTDLAK.I	3	1	3222.59	0.22	300	6.46	0.63	1960.63	47/180	50.8843	130	1261.7 | 701.3 | 1182.7 | 859.4 | 917.9 | 1252.7 | 974.3 | 1011.1 | 868.6 | 1236.6
	K.SRLEQEIATYR.S	2	37	1365.71	0	66	4.09	0.44	970.93	20/30	70.3948	215	880.5 | 486.4 | 743.5 | 1122.7 | 1191.7 | 927.5 | 856.5 | 1010.6 | 510.3 | 1028.6
	K.SRLEQEIATYRSLLEGQEDHYNNLSASK.V	3	1	3251.59	1.15	59	4.12	0.38	471.82	42/162	156.216	215	895.9 | 1001.7 | 1007.6 | 955.0 | 1462.7 | 1179.0 | 1384.1 | 977.9 | 1021.7 | 1375.3
	R.ALEAANGELEVK.I	2	50	1243.65	-0.1	63	3.31	0.48	1162.92	24/33	39.9284	215	1097.6 | 788.5 | 998.5 | 930.5 | 530.3 | 859.7 | 456.2 | 1001.6 | 1059.7 | 488.4
	R.ALEAANGELEVKIRDWYQK.Q	2	2	2233.16	0.39	90	4.98	0.53	725.3	19/54	60.5617	130	1053.1 | 1609.6 | 1044.6 | 624.2 | 960.6 | 895.2 | 1008.3 | 1235.4 | 1477.4 | 739.2
	R.ALEAANGELEVKIRDWYQK.Q	3	1	2233.16	0.24	59	4.2	0.36	624.01	34/108	60.3461	130	1025.6 | 960.7 | 678.1 | 925.2 | 889.7 | 684.0 | 1016.2 | 832.6 | 951.8 | 624.3
	R.DYSHYYTTIQDLR.D	2	3	1674.78	-0.59	89	4.33	0.47	1209.95	22/36	37.5905	100	1009.2 | 1172.3 | 655.4 | 1387.2 | 666.0 | 288.0 | 1198.4 | 699.0 | 745.2 | 772.7
	R.DYSHYYTTIQDLRDK.I	2	1	1917.9	-0.55	93	4.65	0.5	1343.79	22/42	48.3628	130	886.4 | 531.2 | 895.4 | 1252.3 | 1387.1 | 829.3 | 1089.3 | 666.1 | 776.9 | 820.4
	R.DYSHYYTTIQDLRDK.I	3	2	1917.9	-0.64	85	4.43	0.5	1171.83	31/84	48.2197	130	820.4 | 547.5 | 708.4 | 886.4 | 518.4 | 777.5 | 774.2 | 531.2 | 250.9 | 541.2
	R.DYSHYYTTIQDLRDKILGATIENSR.I	3	1	2972.48	1.09	99	3.94	0.39	624.38	37/144	172.199	215	793.6 | 1235.9 | 1154.5 | 1073.2 | 1063.8 | 847.7 | 899.7 | 886.7 | 870.3 | 1127.9
	R.EVAGHTEQLQMSR.S	2	7	1485.71	-0.52	95	4.2	0.49	607.11	19/36	21.4986	130	629.4 | 992.2 | 634.3 | 593.8 | 891.2 | 565.3 | 584.8 | 620.3 | 521.2 | 678.6
	R.FGAQLAHIQALISGIEAQLGDVR.A	2	16	2407.31	-0.64	135	7.61	0.64	2662.41	33/66	111.691	130	838.3 | 1569.6 | 1057.4 | 1264.4 | 887.3 | 758.3 | 1441.4 | 1682.5 | 1370.5 | 725.2
	R.FGAQLAHIQALISGIEAQLGDVR.A	3	20	2407.31	-0.02	86	6.45	0.49	1861.86	45/132	111.526	130	1010.4 | 981.9 | 1117.6 | 925.5 | 1068.1 | 389.2 | 446.2 | 274.2 | 559.3 | 687.3
	R.FGAQLAHIQALISGIEAQLGDVRADSER.Q	3	13	2965.55	1.11	147	5.78	0.59	1283.24	44/162	92.7602	100	1189.6 | 1225.6 | 1121.1 | 1064.6 | 1288.2 | 416.8 | 1281.7 | 1055.7 | 832.2 | 838.2
	R.FGAQLAHIQALISGIEAQLGDVRADSER.Q	4	6	2965.55	0.95	118	4.11	0.39	2105.41	62/243	212.786	215	852.3 | 808.8 | 632.6 | 659.2 | 909.2 | 576.1 | 676.0 | 474.6 | 623.7 | 1010.9
	R.FGPGVAFR.A	2	10	850.46	-0.38	47	2.46	0.23	672.43	18/21	22.3877	100	323.6 | 315.1 | 646.1 | 549.1 | 352.1 | 205.0 | 492.1 | 703.2 | 529.0 | 209.0
	R.FGPGVAFRAPSIHGGSGGR.G	3	3	1826.94	-0.58	93	4.41	0.36	1094.92	37/108	45.0956	130	541.8 | 685.5 | 490.1 | 535.9 | 763.5 | 314.2 | 735.0 | 812.0 | 458.1 | 697.9
	R.FVSSSSSGGYGGGYGGVLTASDGLLAGNEK.L	2	15	2794.32	1.08	300	5.66	0.61	890.83	29/87	112.795	215	1274.9 | 1003.6 | 801.6 | 1994.0 | 1175.6 | 1288.7 | 1501.8 | 1837.1 | 1074.6 | 1506.7
	R.FVSSSSSGGYGGGYGGVLTASDGLLAGNEK.L	3	14	2794.32	-0.09	300	6.08	0.6	1610.39	46/174	64.362	130	1174.5 | 447.1 | 1139.4 | 1203.1 | 518.2 | 1082.5 | 631.1 | 1074.0 | 1165.4 | 801.2
	R.GQVGGQVSVEVDSAPGTDLAK.I	2	7	2014.01	-0.69	141	6.84	0.7	1246.52	29/60	64.5511	130	701.2 | 1313.2 | 1202.2 | 1388.3 | 859.2 | 1295.2 | 1073.2 | 772.2 | 812.2 | 1155.2
	R.KDAEAWFTSR.T	2	7	1210.59	-0.4	66	3.26	0.45	763.59	18/27	56.812	100	1082.2 | 767.2 | 967.2 | 696.2 | 510.1 | 541.1 | 896.3 | 520.4 | 921.2 | 363.0
	R.LMDIKSRLEQEIATYR.S	2	3	1966.04	1.51	103	4.11	0.36	577.05	23/45	66.1639	130	804.0 | 880.2 | 795.1 | 623.2 | 1086.3 | 1343.3 | 861.5 | 1122.2 | 1791.7 | 852.9
	R.LMDIKSRLEQEIATYR.S	3	3	1966.04	0.31	86	4.49	0.44	1312.48	36/90	60.8028	100	861.5 | 747.5 | 574.9 | 804.0 | 536.5 | 510.2 | 360.0 | 728.9 | 880.2 | 852.6
	R.QSSATSSFGGLGGGSVR.F	2	31	1554.75	-0.6	125	4.37	0.52	927.75	28/48	36.715	130	532.1 | 1080.2 | 906.2 | 993.3 | 702.2 | 475.2 | 1181.2 | 645.3 | 458.0 | 1023.2
	R.QSSATSSFGGLGGGSVR.F	3	1	1554.75	0.18	42	3.98	0.46	1474.87	37/96	40.4355	130	418.2 | 281.0 | 597.8 | 761.2 | 910.1 | 681.8 | 274.1 | 824.1 | 361.0 | 641.0
	R.SLLEGQEDHYNNLSASK.V	2	44	1904.9	-0.55	120	5.48	0.6	1976.25	28/48	23.2607	100	731.9 | 852.9 | 1033.2 | 787.5 | 796.4 | 1513.2 | 1148.1 | 1172.2 | 1277.2 | 392.1
	R.SLLEGQEDHYNNLSASKVL	2	12	2117.05	0.02	117	5.21	0.56	826.89	27/54	89.0514	215	993.7 | 984.9 | 838.3 | 1513.7 | 944.8 | 1671.8 | 1245.7 | 959.8 | 872.4 | 1758.9
	R.SLLEGQEDHYNNLSASKVL	3	6	2117.05	-0.82	126	5.02	0.45	1195.23	39/108	30.2401	100	959.5 | 993.5 | 902.5 | 640.0 | 604.3 | 838.4 | 944.0 | 893.6 | 950.1 | 634.2
	R.SQYEVMAEQNR.K	2	6	1354.61	-0.05	67	4.31	0.54	968.1	19/30	28.4003	215	748.5 | 617.4 | 546.4 | 1139.6 | 809.3 | 417.3 | 738.3 | 607.3 | 938.3 | 847.5
	R.SQYEVMAEQNRK.D	2	13	1482.7	-0.5	51	2.97	0.4	494.46	16/33	12.9512	80	634.4 | 876.1 | 545.3 | 975.4 | 674.2 | 1104.2 | 617.3 | 417.0 | 528.3 | 859.0
	R.SQYEVMAEQNRKDAEAWFTSR.T	2	3	2546.17	0.3	77	2.67	0.4	278.31	16/60	33.372	80	967.2 | 1579.3 | 767.2 | 1019.9 | 1780.5 | 1562.3 | 1083.1 | 1464.5 | 804.9 | 1210.3
	R.SQYEVMAEQNRKDAEAWFTSR.T	3	5	2546.17	1.21	135	3.51	0.41	561.38	30/120	52.9505	100	1166.1 | 970.6 | 1020.1 | 778.2 | 1084.6 | 967.3 | 767.3 | 1158.1 | 962.0 | 1076.5
	R.TDLEMQIEGLKEELAYLK.K	2	2	2123.09	-0.78	100	4.8	0.56	1252.14	26/51	50.53	80	954.0 | 1163.3 | 833.5 | 1405.4 | 1293.3 | 994.2 | 1130.0 | 1516.2 | 607.1 | 1387.3
	R.TDLEMQIEGLKEELAYLK.K	3	2	2123.09	0.15	101	3.74	0.44	1081.11	37/102	87.5836	130	954.0 | 833.1 | 897.5 | 636.7 | 582.5 | 774.1 | 931.5 | 497.5 | 646.8 | 1012.0
	R.TDLEMQIEGLKEELAYLKK.N	2	2	2251.19	-0.56	111	5.56	0.48	1349.73	27/54	78.2297	130	1018.2 | 1062.1 | 1291.5 | 897.2 | 1420.5 | 993.4 | 1533.6 | 847.3 | 975.4 | 1009.2
	R.TDLEMQIEGLKEELAYLKK.N	3	5	2251.19	-0.63	137	4.66	0.49	1295	39/108	78.133	130	1018.1 | 897.6 | 962.1 | 679.5 | 832.1 | 647.1 | 822.8 | 952.7 | 561.5 | 1075.6
	R.TEELNREVAGHTEQLQMSR.S	2	10	2228.07	0.16	107	2.48	0.38	179.62	23/54	51.6062	215	999.9 | 935.9 | 1466.8 | 762.6 | 991.8 | 1012.9 | 1036.8 | 821.9 | 872.6 | 1356.8
	R.TEELNREVAGHTEQLQMSR.S	3	23	2228.07	0.17	139	3.54	0.46	748.83	39/108	52.5333	215	667.2 | 992.5 | 619.2 | 891.5 | 661.1 | 605.1 | 679.2 | 918.8 | 999.9 | 1099.6
	R.TEELNREVAGHTEQLQMSR.S	4	4	2228.07	-0.78	118	3.31	0.47	932.89	47/162	22.2706	80	666.9 | 660.8 | 797.9 | 629.4 | 623.7 | 709.7 | 231.0 | 678.9 | 393.1 | 743.4
	R.TLQGLEIELQSQLSMKAALEDTLAETEAR.F	3	2	3188.64	0.87	60	5.69	0.63	1303.89	40/168	72.249	100	1292.8 | 1357.1 | 676.2 | 1248.5 | 1257.7 | 1407.6 | 1472.0 | 605.1 | 1507.9 | 476.2
	R.VLDELTLARTDLEMQIEGLKEELAYLK.K	3	1	3133.67	1.87	31	3.83	0.23	211.89	32/156	211.852	215	1299.3 | 1261.4 | 936.9 | 908.4 | 1293.5 | 1211.8 | 1162.1 | 1256.7 | 1173.9 | 1470.0
O60701|UGDH_HUMAN UDP-glucose 6-dehydrogenase - Homo sapiens (Human)						217	410.36	83.6	54989.3	236 (236 0 0 0 0)			54	146	0.37
	K.ASVGFGGSCFQK.D	2	2	1187.55	-0.48	55	3.08	0.21	1013.96	20/33	26.5089	100	726.1 | 515.2 | 930.1 | 669.0 | 873.1 | 444.0 | 462.0 | 1041.0 | 500.9 | 525.0
	K.ASVGFGGSCFQKDVLNLVYLCEALNLPEVAR.Y	3	1	3312.68	0.19	59	3.08	0.09	559	33/180	206.681	215	1371.1 | 571.5 | 798.6 | 1363.1 | 1258.1 | 684.6 | 1314.4 | 1425.8 | 911.7 | 1534.6
	K.DLKNPDRVLIGGDETPEGQR.A	3	1	2209.12	-0.73	80	3.99	0.55	1700.81	38/114	25.9018	100	870.1 | 927.0 | 586.1 | 661.4 | 1045.1 | 582.8 | 812.2 | 816.1 | 471.0 | 860.9
	K.IAILGFAFK.K	2	2	979.6	-0.37	40	3.53	0.44	1531.35	22/24	47.702	80	795.3 | 569.1 | 682.2 | 411.0 | 185.0 | 398.3 | 298.0 | 253.0 | 383.2 | 866.2
	K.IAILGFAFKK.D	2	5	1107.69	-0.38	48	3.59	0.32	1104.46	21/27	66.8171	130	697.2 | 462.3 | 810.2 | 923.3 | 298.0 | 253.0 | 640.2 | 184.9 | 833.2 | 493.2
	K.ICCIGAGYVGGPTCSVIAHMCPEIR.V	3	2	2550.18	0.03	70	3.92	0.17	1260.86	40/144	56.1056	100	995.9 | 744.4 | 779.0 | 967.0 | 1131.3 | 1059.5 | 617.1 | 1074.0 | 1115.9 | 944.6
	K.ILTTNTWSSELSK.L	2	17	1479.77	-0.01	89	4.27	0.56	569.51	22/36	71.1543	215	627.7 | 1253.7 | 836.5 | 650.4 | 937.5 | 1051.5 | 618.7 | 1152.5 | 563.4 | 644.3
	K.ILTTNTWSSELSKLAANAFLAQR.I	2	1	2535.36	-0.68	71	4.38	0.58	1206.25	27/66	53.1314	80	961.5 | 1074.4 | 890.3 | 1202.4 | 1155.2 | 1574.4 | 1402.4 | 1705.6 | 1426.4 | 1104.5
	K.ILTTNTWSSELSKLAANAFLAQR.I	3	8	2535.36	0.09	88	4.33	0.54	1478.47	42/132	72.0203	100	1155.1 | 634.2 | 1081.5 | 951.9 | 487.1 | 374.1 | 1117.0 | 1105.0 | 942.6 | 1054.3
	K.LAANAFLAQR.I	2	21	1074.61	-0.54	65	3.67	0.46	1386.2	20/27	43.561	130	634.2 | 374.1 | 890.2 | 424.0 | 819.2 | 684.0 | 705.2 | 445.6 | 303.0 | 441.1
	K.MLKPAFIFDGR.R	2	5	1294.7	-0.38	67	2.87	0.55	488.52	18/30	59.2754	130	922.2 | 525.8 | 1063.3 | 232.1 | 1050.4 | 819.3 | 754.4 | 516.7 | 825.2 | 494.2
	K.MLKPAFIFDGR.R	3	1	1294.7	-0.47	30	3.69	0.41	1151.82	29/60	36.4789	80	494.1 | 582.4 | 688.1 | 525.9 | 347.0 | 247.7 | 304.1 | 232.0 | 801.2 | 607.2
	K.NLFFSTNIDDAIKEADLVFISVNTPTK.T	3	6	3012.56	-0.05	58	5.58	0.46	1108.87	37/156	86.8432	100	1284.0 | 1177.6 | 1134.4 | 1334.6 | 1077.5 | 746.1 | 1217.9 | 659.2 | 446.1 | 641.2
	K.RIPYAPSGEIPK.F	2	9	1327.74	0.02	40	3.49	0.3	593.3	21/33	52.8443	215	1084.6 | 971.6 | 244.2 | 601.4 | 1056.7 | 357.3 | 226.2 | 1199.7 | 486.4 | 1171.6
	K.VPREQIVVDLSHPGVSEDDQVSR.L	3	7	2561.3	0.25	110	5.74	0.54	1339.55	40/132	43.9837	100	1188.3 | 1036.5 | 594.9 | 687.5 | 678.5 | 764.0 | 935.2 | 604.2 | 489.2 | 980.0
	K.YLMDEGAHLHIYDPK.V	2	3	1801.86	-0.39	100	4.51	0.47	694.67	25/42	49.2743	130	1558.3 | 780.4 | 1280.3 | 1030.2 | 772.2 | 1443.3 | 1022.2 | 1150.3 | 640.4 | 763.6
	K.YLMDEGAHLHIYDPKVPR.E	3	1	2154.08	-0.77	96	4.07	0.48	2097.28	43/102	48.6275	130	939.5 | 596.3 | 779.9 | 626.9 | 874.4 | 298.8 | 817.0 | 249.0 | 1283.3 | 641.9
	R.AVQALCAVYEHWVPR.E	2	4	1741.88	-0.53	83	5.47	0.46	2993.28	30/42	71.7098	130	986.2 | 1470.3 | 694.2 | 1259.3 | 1371.3 | 557.2 | 1085.3 | 1156.4 | 371.2 | 786.5
	R.AVQALCAVYEHWVPR.E	3	3	1741.88	-0.84	65	3.43	0.41	1252.75	34/84	55.4819	100	786.8 | 722.4 | 686.9 | 518.6 | 493.8 | 483.0 | 777.8 | 370.0 | 299.0 | 756.1
	R.AVQALCAVYEHWVPREK.I	3	1	1999.02	-0.7	31	3.13	0.47	909.81	35/96	66.8945	130	915.0 | 604.8 | 851.0 | 759.0 | 815.5 | 907.0 | 529.2 | 370.0 | 483.1 | 299.1
	R.EQIVVDLSHPGVSEDDQVSR.L	2	9	2209.07	-0.61	128	5.98	0.62	801.81	25/57	46.1759	130	1188.3 | 763.5 | 1003.3 | 604.2 | 489.2 | 1525.3 | 1325.3 | 1021.3 | 935.2 | 1412.3
	R.EQIVVDLSHPGVSEDDQVSR.L	3	3	2209.07	0.16	95	3.39	0.45	450.9	30/114	46.1393	130	820.9 | 870.5 | 920.0 | 663.4 | 594.9 | 452.1 | 976.5 | 551.1 | 353.0 | 1004.4
	R.GKNLFFSTNIDDAIKEADLVFISVNTPTK.T	3	4	3197.67	1.32	150	6.72	0.62	2549.69	47/168	59.5945	80	1227.0 | 1006.1 | 1270.1 | 746.2 | 1170.4 | 1319.6 | 859.3 | 1427.9 | 990.1 | 1377.2
	R.IFDANTKPNLNLQVLSNPEFLAEGTAIK.D	3	5	3057.63	-0.01	46	4.58	0.46	499.59	35/162	156.688	215	1175.7 | 942.8 | 933.4 | 1456.6 | 1376.8 | 897.9 | 840.8 | 742.7 | 1289.7 | 885.3
	R.IFDANTKPNLNLQVLSNPEFLAEGTAIKDLK.N	3	5	3413.83	-0.05	300	6.1	0.59	994.89	43/180	81.2065	130	1312.8 | 1578.0 | 1013.9 | 1531.5 | 1377.0 | 766.6 | 845.3 | 1045.4 | 1052.2 | 1568.7
	R.IFDANTKPNLNLQVLSNPEFLAEGTAIKDLK.N	4	2	3413.83	0.59	113	5.13	0.42	1840.02	62/270	63.3396	100	923.5 | 973.0 | 1052.3 | 1037.0 | 775.9 | 784.9 | 735.3 | 726.5 | 1046.5 | 766.5
	R.IIDSLFNTVTDKK.I	2	11	1493.82	0.01	95	3.71	0.49	758.21	20/36	90.5265	215	952.6 | 634.4 | 1219.6 | 1267.8 | 576.9 | 1009.1 | 275.3 | 491.4 | 909.3 | 1003.5
	R.IIDSLFNTVTDKKIAILGFAFK.K	3	1	2454.4	1.25	92	4.27	0.42	799.93	39/126	89.978	130	1115.1 | 957.2 | 618.5 | 1057.2 | 1130.0 | 744.0 | 883.6 | 1105.7 | 979.2 | 598.1
	R.INAWNSPTLPIYEPGLK.E	2	4	1913.02	-0.62	108	5.18	0.56	718.68	21/48	70.6275	130	1227.3 | 414.2 | 1314.3 | 1500.3 | 1428.3 | 669.1 | 1482.3 | 706.2 | 808.0 | 843.4
	R.INAWNSPTLPIYEPGLKEVVESCR.G	3	3	2715.38	0.13	38	3.78	0.35	695.3	36/138	53.8093	100	1015.6 | 1116.4 | 1059.0 | 1209.1 | 1244.6 | 1107.5 | 824.6 | 830.6 | 1200.6 | 608.7
	R.IPYAPSGEIPK.F	2	2	1171.64	-0.4	38	3.12	0.44	607.79	18/30	22.2415	80	727.2 | 961.2 | 798.2 | 445.0 | 364.1 | 928.2 | 244.0 | 332.1 | 417.2 | 815.1
	R.ISSINSISALCEATGADVEEVATAIGMDQR.I	2	3	3051.46	0.05	64	4.44	0.57	1198.74	27/87	89.5312	100	962.3 | 606.1 | 1661.4 | 1167.5 | 891.2 | 1762.5 | 719.2 | 790.2 | 1319.3 | 1688.8
	R.IVQNSNGYKIVTEK.S	2	2	1592.86	0.37	79	2.8	0.16	1087.29	22/39	31.6425	130	682.6 | 937.3 | 691.5 | 703.9 | 1253.3 | 673.6 | 1217.2 | 377.1 | 1139.2 | 1052.4
	R.RIFDANTKPNLNLQVLSNPEFLAEGTAIK.D	3	2	3213.73	1.04	144	6.74	0.59	1328.1	44/168	75.7561	130	1175.3 | 1341.7 | 946.4 | 532.2 | 1376.4 | 1489.4 | 1134.6 | 1289.3 | 1011.3 | 919.4
	R.RIVQNSNGYKIVTEK.S	3	3	1748.97	1.5	76	4.23	0.5	2198.52	41/84	30.6719	100	469.3 | 813.2 | 802.5 | 793.9 | 497.2 | 698.2 | 1033.2 | 717.2 | 377.2 | 476.1
	R.RVLDGLHNELQTIGFQIETIGKK.V	3	2	2609.44	1.36	160	7.26	0.64	3184.18	50/132	72.7061	100	1120.3 | 1064.1 | 736.5 | 679.8 | 484.2 | 638.5 | 774.0 | 745.5 | 574.4 | 517.8
	R.RVLDGLHNELQTIGFQIETIGKK.V	4	1	2609.44	1.38	33	4.92	0.53	2131.27	52/198	72.7822	100	796.3 | 484.2 | 774.4 | 788.4 | 910.1 | 727.6 | 517.9 | 560.8 | 556.8 | 745.5
	R.VLDGLHNELQTIGFQIETIGK.K	2	5	2325.25	-0.65	117	6.31	0.59	1149.13	25/60	86.1995	130	992.3 | 1333.4 | 999.6 | 1315.4 | 915.0 | 1447.4 | 1690.5 | 878.3 | 1537.4 | 771.3
	R.VLDGLHNELQTIGFQIETIGK.K	3	6	2325.25	-0.82	76	5.43	0.42	1580.93	42/120	86.3817	130	992.3 | 658.9 | 667.2 | 1061.9 | 1052.6 | 954.5 | 610.9 | 653.4 | 601.8 | 687.0
	R.VLDGLHNELQTIGFQIETIGKK.V	2	5	2453.34	1.34	106	6.13	0.51	895.77	23/63	82.1756	130	1063.7 | 1120.4 | 1334.5 | 1054.7 | 1315.4 | 979.2 | 1163.8 | 991.4 | 878.3 | 1575.6
	R.VLDGLHNELQTIGFQIETIGKK.V	3	8	2453.34	0.27	144	5.19	0.44	1263.08	40/126	81.7651	130	1121.5 | 748.0 | 978.7 | 710.0 | 1063.6 | 891.4 | 910.5 | 601.8 | 560.8 | 675.3
	R.VLIGGDETPEGQR.A	2	12	1370.69	-0.06	84	3.73	0.41	1265.47	24/36	30.6765	215	580.0 | 586.4 | 1045.6 | 785.3 | 988.4 | 816.5 | 1158.6 | 767.4 | 360.4 | 571.1
	R.VTVVDVNESR.I	2	10	1117.59	-0.03	69	3.54	0.39	1038.01	19/27	26.3103	215	719.4 | 917.5 | 818.4 | 739.5 | 459.5 | 399.2 | 282.2 | 262.2 | 300.0 | 371.3
	R.YWQQVIDMNDYQR.R	2	9	1758.79	-0.6	93	4.81	0.5	1721.28	25/36	41.9019	100	941.1 | 1054.2 | 705.1 | 818.2 | 695.1 | 581.1 | 1153.1 | 1064.0 | 1281.2 | 688.0
	R.YWQQVIDMNDYQR.R	3	1	1758.79	-0.77	34	5.58	0.46	2463.46	39/72	34.6164	80	818.1 | 471.2 | 705.1 | 941.1 | 466.1 | 695.2 | 409.5 | 462.5 | 827.3 | 792.7
P13639|EF2_HUMAN Elongation factor 2 - Homo sapiens (Human)						300	390.41	46.15	95277.1	204 (204 0 0 0 0)			54	243	0.22
	K.ARPFPDGLAEDIDKGEVSAR.Q	2	4	2143.08	-0.49	120	5.32	0.46	719.17	23/57	51.4639	130	746.3 | 684.3 | 1459.4 | 1397.4 | 1169.4 | 974.4 | 1379.4 | 432.2 | 1441.5 | 618.3
	K.ARPFPDGLAEDIDKGEVSAR.Q	3	19	2143.08	0.09	97	6.06	0.51	1927.39	42/114	95.8581	215	958.8 | 618.5 | 374.0 | 856.7 | 1169.7 | 861.6 | 1397.7 | 488.1 | 1054.7 | 432.5
	K.AYLPVNESFGFTADLR.S	2	11	1799.9	-0.66	115	4.46	0.6	1101.67	27/45	53.7787	100	726.9 | 783.4 | 1452.3 | 779.2 | 1013.2 | 575.2 | 718.0 | 1256.3 | 288.1 | 1225.2
	K.AYLPVNESFGFTADLR.S	3	1	1799.9	-0.72	39	4.47	0.52	1460.06	35/90	43.094	80	718.0 | 727.0 | 774.4 | 474.2 | 403.1 | 664.3 | 779.2 | 690.4 | 699.1 | 348.0
	K.EGIPALDNFLDKL.-	2	1	1444.77	-0.01	32	2.7	0.18	254.58	14/36	191.113	215	573.4 | 1145.6 | 648.8 | 563.3 | 977.7 | 1185.2 | 300.1 | 1014.6 | 864.3 | 1052.4
	K.EGIPALDNFLDKL	2	9	1444.77	0.5	59	3.47	0.48	408.72	18/36	55.8455	80	573.4 | 1145.3 | 864.2 | 977.3 | 1014.3 | 939.2 | 450.1 | 886.2 | 563.1 | 1185.1
	K.GLKEGIPALDNFLDKL	2	17	1742.97	0.03	99	4.11	0.54	837.08	24/45	188.163	215	1145.7 | 598.5 | 994.7 | 749.5 | 580.5 | 1483.8 | 806.8 | 801.0 | 428.4 | 1315.8
	K.GLKEGIPALDNFLDKL	3	2	1742.97	-0.73	65	4.08	0.42	1191.9	38/90	82.2127	130	806.2 | 742.4 | 497.8 | 428.2 | 375.1 | 864.1 | 749.2 | 684.7 | 440.2 | 488.1
	K.GPLMMYISK.M	2	6	1039.53	-0.46	51	3.6	0.42	1256.51	18/24	75.1413	130	772.1 | 641.1 | 885.1 | 806.1 | 398.9 | 268.0 | 370.9 | 323.0 | 443.2 | 233.9
	K.GVQYLNEIKDSVVAGFQWATK.E	2	7	2353.22	0.33	107	5.58	0.57	1902.84	27/60	81.6016	130	908.3 | 837.3 | 1007.3 | 1436.4 | 1308.3 | 1516.4 | 900.2 | 1445.3 | 1549.5 | 917.2
	K.GVQYLNEIKDSVVAGFQWATK.E	3	10	2353.22	-0.89	66	5.15	0.48	1135.62	36/120	92.9909	130	1053.6 | 723.7 | 1104.0 | 861.1 | 925.0 | 1018.0 | 664.7 | 505.2 | 673.7 | 1007.3
	K.IWCFGPDGTGPNILTDITK.G	2	3	2048.02	-0.59	106	6.48	0.57	1946.75	28/54	52.2787	80	823.5 | 1229.4 | 875.5 | 1442.4 | 1498.6 | 690.2 | 866.7 | 960.2 | 721.4 | 1172.3
	K.KEDLYLKPIQR.T	2	1	1402.81	-0.45	63	3.83	0.37	1041.32	19/30	34.5893	130	513.3 | 641.3 | 430.8 | 573.5 | 917.3 | 890.2 | 637.8 | 762.2 | 1030.4 | 1145.4
	K.RGHVFEESQVAGTPMFVVK.A	2	1	2118.08	-0.6	112	6	0.54	1314.65	27/54	53.3615	130	937.0 | 1398.4 | 986.6 | 887.6 | 1380.4 | 1240.3 | 1169.3 | 720.3 | 928.1 | 878.5
	K.RGHVFEESQVAGTPMFVVK.A	3	3	2118.08	-0.72	88	4.4	0.47	1080.56	38/108	53.1974	130	585.5 | 620.7 | 878.2 | 535.7 | 949.2 | 931.2 | 937.0 | 526.8 | 860.3 | 986.2
	K.SDPVVSYRETVSEESNVLCLSK.S	2	4	2441.19	-0.59	109	4.93	0.47	321.84	24/63	60.8125	130	1120.7 | 1111.2 | 1578.4 | 1449.3 | 863.4 | 1031.4 | 1878.7 | 992.4 | 563.3 | 1993.5
	K.SDPVVSYRETVSEESNVLCLSK.S	3	6	2441.19	-0.91	141	5	0.39	2768.76	48/126	60.4725	130	747.5 | 996.5 | 720.3 | 1104.6 | 940.0 | 450.2 | 1148.1 | 972.6 | 617.4 | 1047.9
	K.TGTITTFEHAHNMR.V	2	2	1615.77	-0.53	87	4.29	0.51	825.3	20/39	30.8452	100	557.1 | 1041.2 | 628.2 | 894.1 | 622.4 | 1142.3 | 1243.2 | 1059.2 | 420.1 | 678.9
	K.VFDAIMNFKK.E	2	2	1212.65	-0.45	54	3.2	0.46	936.38	19/27	31.7687	80	966.2 | 667.1 | 483.8 | 780.2 | 851.5 | 536.2 | 810.5 | 784.5 | 689.2 | 219.1
	K.YEWDVAEAR.K	2	3	1138.52	-0.48	51	3.25	0.46	995.01	19/24	44.468	130	846.2 | 292.9 | 446.1 | 660.1 | 264.9 | 693.0 | 375.1 | 202.0 | 423.7 | 246.0
	K.YRCELLYEGPPDDEAAMGIK.S	2	1	2270.05	-0.61	66	5.04	0.6	819.27	23/57	36.3937	80	1070.3 | 1200.3 | 1552.2 | 834.3 | 1436.4 | 719.3 | 941.2 | 1005.8 | 778.2 | 1062.9
	K.YRCELLYEGPPDDEAAMGIK.S	3	3	2270.05	0.92	94	4.42	0.43	1101.95	36/114	36.3077	80	572.3 | 1127.2 | 600.6 | 1070.2 | 665.2 | 1143.2 | 1062.8 | 1200.2 | 941.1 | 977.8
	R.ARYLAEKYEWDVAEAR.K	3	1	1969.98	-0.7	77	4.49	0.33	1292.22	32/90	43.9486	100	846.2 | 545.2 | 863.4 | 246.0 | 562.9 | 832.3 | 975.2 | 575.2 | 489.1 | 446.1
	R.CELLYEGPPDDEAAMGIK.S	2	1	1950.88	-0.53	95	5.12	0.56	665.01	23/51	33.7641	80	1143.2 | 1200.2 | 808.1 | 751.1 | 1329.3 | 746.5 | 1492.3 | 790.2 | 1634.1 | 622.2
	R.ETVSEESNVLCLSK.S	2	4	1537.74	-0.51	44	4.55	0.57	1339.2	21/39	26.1373	80	450.1 | 992.3 | 863.2 | 957.2 | 563.2 | 1208.2 | 1088.2 | 1070.1 | 1121.3 | 654.4
	R.GHVFEESQVAGTPMFVVK.A	2	4	1961.98	1.05	125	4.58	0.54	1047.82	27/51	100.498	215	908.7 | 1242.6 | 720.5 | 1084.5 | 878.6 | 900.4 | 821.5 | 914.4 | 1716.8 | 1470.7
	R.KIWCFGPDGTGPNILTDITK.G	2	4	2176.11	0.32	138	5.73	0.62	1719.13	32/57	47.6353	80	1229.3 | 947.2 | 1498.3 | 1441.4 | 690.2 | 1015.4 | 678.2 | 735.2 | 1815.6 | 1486.3
	R.KIWCFGPDGTGPNILTDITK.G	3	3	2176.11	-0.78	86	5.4	0.53	1799.31	44/114	62.4118	100	536.4 | 1015.4 | 507.6 | 577.1 | 874.9 | 959.0 | 572.8 | 823.5 | 803.2 | 606.4
	R.KRGHVFEESQVAGTPMFVVK.A	2	1	2246.18	-0.55	74	5.61	0.6	781.08	26/57	47.8374	130	1050.7 | 1001.2 | 1059.7 | 1041.7 | 992.2 | 1508.5 | 983.3 | 951.6 | 720.4 | 1297.4
	R.KRGHVFEESQVAGTPMFVVK.A	3	1	2246.18	0.25	83	3.56	0.46	1054.61	36/114	27.8948	80	684.9 | 649.4 | 878.2 | 949.2 | 599.8 | 1001.7 | 931.2 | 640.4 | 675.8 | 868.5
	R.LMEPIYLVEIQCPEQVVGGIYGVLNR.K	3	2	2932.53	0.71	114	6.85	0.6	2927.35	49/150	84.2271	100	802.4 | 866.4 | 721.2 | 558.2 | 1329.2 | 1188.2 | 1202.2 | 750.9 | 1088.1 | 1106.3
	R.NMSVIAHVDHGK.S	2	6	1307.65	-0.42	67	4.18	0.54	749.06	22/33	20.1359	130	876.3 | 763.2 | 967.2 | 531.9 | 341.1 | 315.0 | 590.4 | 414.0 | 1062.3 | 523.0
	R.NMSVIAHVDHGKSTLTDSLVCK.A	3	4	2355.18	0.45	300	4.6	0.5	1219.78	39/126	44.876	100	1056.0 | 695.0 | 962.6 | 906.0 | 704.4 | 871.0 | 645.4 | 1012.5 | 967.2 | 1046.6
	R.RCLYASVLTAQPR.L	2	2	1477.79	-0.44	82	4.93	0.47	605.6	23/36	28.4892	80	1206.3 | 1321.3 | 942.3 | 1218.3 | 1078.3 | 572.2 | 906.2 | 255.0 | 1418.5 | 871.4
	R.RWLPAGDALLQMITIHLPSPVTAQK.Y	3	4	2756.53	1.58	143	7.63	0.59	1957.7	51/144	100.709	130	827.2 | 1077.3 | 1155.6 | 1306.2 | 980.5 | 796.4 | 676.9 | 1057.6 | 809.2 | 1680.6
	R.TFCQLILDPIFK.V	2	3	1437.78	-0.63	59	4.6	0.43	1421.84	21/33	71.1293	100	619.1 | 504.1 | 845.2 | 819.1 | 934.1 | 593.1 | 801.1 | 1292.2 | 576.1 | 1190.3
	R.VAVEAKNPADLPK.L	2	14	1351.76	0	66	4.02	0.27	1427.31	24/36	31.9149	215	995.5 | 357.3 | 754.4 | 591.4 | 1108.6 | 882.6 | 953.6 | 470.3 | 533.1 | 598.4
	R.VFSGLVSTGLK.V	2	1	1107.64	0.55	35	3.04	0.23	692.24	19/30	28.3676	80	861.2 | 247.0 | 961.2 | 219.0 | 774.3 | 422.1 | 452.0 | 687.5 | 843.1 | 747.3
	R.WLPAGDALLQMITIHLPSPVTAQK.Y	2	2	2600.43	1.21	121	6.01	0.59	914.44	25/69	108.573	130	1151.8 | 1077.6 | 827.6 | 1774.7 | 940.7 | 1660.5 | 1535.6 | 1404.6 | 1190.6 | 643.6
	R.WLPAGDALLQMITIHLPSPVTAQK.Y	3	4	2600.43	0.89	115	3.27	0.5	758.37	46/138	77.4896	100	768.1 | 1151.1 | 646.4 | 299.9 | 1067.5 | 272.1 | 981.5 | 738.0 | 1103.0 | 1309.2
	R.YLAEKYEWDVAEAR.K	2	7	1742.84	-0.49	106	6.17	0.54	1626.66	27/39	30.4123	80	1138.2 | 545.2 | 975.2 | 734.3 | 1198.2 | 660.2 | 1267.2 | 634.0 | 768.2 | 1498.2
	R.YLAEKYEWDVAEAR.K	3	2	1742.84	-0.59	70	4.04	0.37	1213.68	35/78	48.7837	130	734.0 | 446.2 | 249.0 | 276.9 | 649.9 | 698.4 | 660.2 | 375.1 | 740.2 | 724.9
	R.YLAEKYEWDVAEARK.I	2	2	1870.93	-0.54	108	5.36	0.54	1704.7	25/42	44.8855	130	673.3 | 872.4 | 1266.3 | 1198.2 | 798.0 | 863.4 | 1103.3 | 788.3 | 768.2 | 374.2
	R.YLAEKYEWDVAEARK.I	3	2	1870.93	-0.65	109	5.17	0.49	937.69	37/84	41.8144	100	798.4 | 532.5 | 762.4 | 249.0 | 503.2 | 698.4 | 788.5 | 337.2 | 862.9 | 374.1
	R.YVEPIEDVPCGNIVGLVGVDQFLVK.T	2	2	2702.41	0.3	84	4.66	0.49	1136.33	32/72	56.15	80	1758.6 | 1156.1 | 905.3 | 1174.3 | 945.1 | 1798.5 | 1004.4 | 1953.7 | 749.3 | 1220.6
	R.YVEPIEDVPCGNIVGLVGVDQFLVK.T	3	3	2702.41	0.73	105	5.76	0.59	1927.74	48/144	74.0149	100	1279.0 | 1229.0 | 1172.7 | 977.3 | 793.2 | 749.2 | 1156.2 | 764.8 | 506.1 | 715.3
P04075|ALDOA_HUMAN Fructose-bisphosphate aldolase A - Homo sapiens (Human)						300	380.48	89.56	39395.3	568 (568 0 0 0 0)			60	99	0.61
	K.ADDGRPFPQVIK.S	1	2	1342.71	-0.39	32	1.73	0.15	390.2	17/33	23.4555	80	1041.3 | 1214.2 | 1156.3 | 913.3 | 1028.3 | 1139.4 | 1024.3 | 1196.3 | 828.1 | 984.0
	K.ADDGRPFPQVIK.S	2	6	1342.71	-0.48	44	2.21	0.17	868.76	21/33	26.869	130	578.7 | 521.2 | 1083.2 | 1196.2 | 542.1 | 828.4 | 759.2 | 984.2 | 584.2 | 605.6
	K.ALSDHHIYLEGTLLKPNMVTPGHACTQK.F	2	1	3074.56	1.16	79	4.65	0.6	531.26	23/81	30.7597	80	1344.6 | 1383.3 | 1473.7 | 1336.7 | 1179.1 | 841.2 | 1464.8 | 1692.4 | 942.2 | 1895.6
	K.ALSDHHIYLEGTLLKPNMVTPGHACTQK.F	3	3	3074.56	1.02	93	5.84	0.61	1301.16	44/162	52.4966	130	897.0 | 1383.3 | 660.4 | 716.8 | 1151.1 | 841.3 | 942.2 | 1117.5 | 756.4 | 1276.1
	K.ALSDHHIYLEGTLLKPNMVTPGHACTQK.F	4	2	3074.56	1.86	53	5.26	0.48	1839.17	58/243	30.6218	80	841.2 | 421.3 | 1117.6 | 1017.6 | 942.2 | 1067.1 | 672.9 | 1108.5 | 660.4 | 692.4
	K.DGADFAKWR.C	2	5	1065.51	-0.32	49	2.92	0.33	561.16	15/24	35.5499	100	707.2 | 361.1 | 354.3 | 447.3 | 411.6 | 822.2 | 243.9 | 466.8 | 891.1 | 462.0
	K.ELSDIAHRIVAPGKGILAADESTGSIAK.R	3	2	2819.53	1.04	32	6.78	0.6	2054.42	49/162	54.2438	100	1205.3 | 808.0 | 792.3 | 1134.3 | 1049.3 | 1162.2 | 843.4 | 1188.4 | 1066.4 | 1332.3
	K.ENLKAAQEEYVK.R	2	4	1421.73	-0.54	71	3.27	0.37	359.51	17/33	17.0302	80	937.1 | 866.1 | 538.1 | 589.6 | 1065.3 | 646.5 | 533.3 | 610.4 | 623.3 | 796.2
	K.ENLKAAQEEYVKR.A	2	14	1577.83	0.05	101	3.4	0.42	236.6	18/36	38.3702	215	1093.6 | 725.7 | 1022.6 | 1403.7 | 668.7 | 1119.6 | 611.7 | 651.5 | 478.4 | 694.5
	K.ENLKAAQEEYVKR.A	3	1	1577.83	-0.52	52	3.2	0.25	525.37	26/72	25.6898	130	611.4 | 347.6 | 338.6 | 667.9 | 402.2 | 283.1 | 694.2 | 866.2 | 823.2 | 445.8
	K.FSHEEIAMATVTALR.R	2	7	1675.85	-0.57	104	5.73	0.49	2055.86	27/42	44.3035	130	721.5 | 933.3 | 743.1 | 731.3 | 660.3 | 945.2 | 1016.2 | 1046.4 | 1175.3 | 460.2
	K.FSHEEIAMATVTALRR.T	2	8	1831.95	0	55	4.36	0.25	812.73	22/45	53.2669	130	799.4 | 666.2 | 1072.3 | 1657.4 | 814.1 | 630.1 | 1001.2 | 743.1 | 1016.2 | 601.7
	K.FSHEEIAMATVTALRR.T	4	1	1831.95	-0.81	53	3.24	0.27	1725.44	46/135	29.8732	80	545.3 | 358.2 | 393.7 | 340.3 | 372.1 | 536.3 | 364.1 | 814.1 | 743.1 | 562.5
	K.GGVVGIKVDKGVVPLAGTNGETTTQGLDGLSER.C	2	2	3224.71	0.4	118	5.37	0.63	799.58	29/96	57.0952	130	561.2 | 1208.4 | 825.3 | 1277.4 | 1736.6 | 1109.4 | 1999.6 | 1948.9 | 1489.5 | 1806.6
	K.GGVVGIKVDKGVVPLAGTNGETTTQGLDGLSER.C	3	32	3224.71	1.1	300	6.57	0.61	2825.33	60/192	102.636	215	1009.8 | 1333.5 | 1208.8 | 1418.1 | 561.5 | 1190.5 | 846.6 | 975.4 | 1275.6 | 1201.0
	K.GGVVGIKVDKGVVPLAGTNGETTTQGLDGLSER.C	4	9	3224.71	0.66	110	4.36	0.4	1129.45	57/288	56.8373	130	946.1 | 974.6 | 391.1 | 745.3 | 889.2 | 940.0 | 605.1 | 561.3 | 676.3 | 739.5
	K.GILAADESTGSIAK.R	1	1	1332.7	-0.36	37	2.04	0.31	192.66	14580	20.4677	80	792.1 | 1049.2 | 663.2 | 1079.2 | 1162.3 | 1097.2 | 907.2 | 984.2 | 966.1 | 774.1
	K.GILAADESTGSIAK.R	2	30	1332.7	-0.07	81	5.22	0.64	1592.76	23/39	41.9582	215	907.5 | 978.5 | 581.9 | 1186.5 | 915.3 | 418.4 | 1049.6 | 475.4 | 576.4 | 1115.5
	K.GILAADESTGSIAKR.L	2	32	1488.8	-0.53	108	4.57	0.54	1977.75	27/42	10.7641	100	659.9 | 948.3 | 603.4 | 1063.3 | 819.2 | 1134.2 | 631.2 | 567.8 | 1205.3 | 374.2
	K.GVVPLAGTNGETTTQGLDGLSER.C	3	4	2272.14	-1.05	74	4.52	0.6	1194.35	39/132	75.0981	130	1009.0 | 941.8 | 391.1 | 999.9 | 676.1 | 561.1 | 846.2 | 868.5 | 667.0 | 537.1
	K.IGEHTPSALAIMENANVLAR.Y	2	27	2107.1	0.1	150	5.78	0.64	1056.09	32/57	133.742	215	1570.0 | 538.4 | 904.9 | 757.6 | 1201.8 | 1130.7 | 1350.9 | 520.4 | 886.7 | 1748.9
	K.IGEHTPSALAIMENANVLAR.Y	3	19	2107.1	0.13	67	3.59	0.31	1741.55	38/114	38.6075	80	875.3 | 611.2 | 545.7 | 826.0 | 768.9 | 887.3 | 931.8 | 572.3 | 967.5 | 489.1
	K.RALANSLACQGKYTPSGQAGAAASESLFVSNHAY	3	3	3440.67	1.09	137	6.74	0.6	1926.89	48/198	56.9079	130	1063.9 | 1082.0 | 1425.8 | 1526.2 | 797.3 | 932.7 | 1028.3 | 1376.6 | 1049.0 | 1086.6
	K.RLQSIGTENTEENRR.F	2	1	1802.91	0.96	63	3.09	0.2	149.43	16/42	37.5802	215	824.8 | 1628.9 | 815.7 | 722.9 | 1229.7 | 807.5 | 802.5 | 1497.7 | 1358.6 | 1445.7
	K.SKGGVVGIKVDK.G	2	1	1186.72	-0.36	46	4.49	0.48	1085.26	23/33	21.5144	100	971.3 | 1040.3 | 529.6 | 758.3 | 659.2 | 520.7 | 698.2 | 429.1 | 486.4 | 1058.3
	K.VDKGVVPLAGTNGETTTQGLDGLSER.C	3	8	2614.33	0.07	139	5.63	0.08	995.18	41/150	34.454	100	1009.0 | 598.2 | 676.1 | 1000.4 | 561.1 | 1112.4 | 391.2 | 1058.5 | 1028.0 | 499.2
	K.YTPSGQAGAAASESLFVSNHAY.-	2	31	2228.03	0.86	66	2.75	0.4	129.23	17/63	216.466	215	982.8 | 1253.7 | 1196.7 | 1225.7 | 1024.3 | 1201.9 | 1637.8 | 837.4 | 1325.7 | 1282.8
	K.YTPSGQAGAAASESLFVSNHAY	2	106	2228.03	0.28	300	5.58	0.6	707.56	23/63	59.0426	130	982.9 | 591.2 | 973.6 | 1253.3 | 837.2 | 1637.3 | 1325.2 | 1395.2 | 1024.0 | 1524.3
	K.YTPSGQAGAAASESLFVSNHAY	3	18	2228.03	-0.02	116	4.82	0.59	1285.43	44/126	57.8718	130	1024.0 | 983.0 | 591.2 | 820.0 | 988.5 | 655.6 | 837.1 | 659.6 | 649.9 | 973.7
	R.ALANSLACQGK.Y	1	1	1075.56	-0.34	48	1.95	0.39	237.03	13/30	14.6652	80	435.1 | 506.0 | 728.2 | 820.2 | 891.3 | 706.2 | 619.1 | 929.1 | 895.0 | 965.1
	R.ALANSLACQGK.Y	2	6	1075.56	-0.45	58	3.29	0.29	792.77	18/30	14.4233	80	891.2 | 435.1 | 820.2 | 624.2 | 446.2 | 706.2 | 184.9 | 619.2 | 727.0 | 873.1
	R.ALANSLACQGKYTPSGQAGAAASESLFVSNHAY	3	12	3284.56	-0.8	138	5.92	0.59	1165.6	45/192	60.6782	130	1348.0 | 591.2 | 982.6 | 1298.2 | 1338.7 | 837.2 | 690.2 | 1391.5 | 1168.1 | 1322.3
	R.ALANSLACQGKYTPSGQAGAAASESLFVSNHAY	4	3	3284.56	0.65	62	3.94	0.51	1129.56	53/288	60.1523	130	899.1 | 982.5 | 1035.5 | 591.1 | 1012.1 | 759.2 | 661.2 | 928.0 | 893.1 | 1224.6
	R.ALQASALKAWGGKK.E	2	2	1428.83	-0.44	60	4.31	0.37	909.64	23/39	38.5599	130	646.2 | 614.6 | 650.8 | 623.0 | 1045.3 | 575.2 | 887.3 | 1282.4 | 1116.3 | 1040.2
	R.CQYVTEKVLAAVYK.A	2	1	1614.86	-0.62	88	4.08	0.56	1501.53	22/39	43.792	100	1121.3 | 692.3 | 891.3 | 1344.3 | 1042.2 | 1116.2 | 310.1 | 664.2 | 1305.2 | 1020.3
	R.CVLKIGEHTPSALAIMENANVLAR.Y	3	1	2550.35	0.99	55	4.7	0.33	1771.61	38/138	43.0914	80	1153.0 | 1096.1 | 767.4 | 1017.2 | 758.4 | 711.0 | 1188.6 | 1130.3 | 359.1 | 1087.9
	R.IVAPGKGILAADESTGSIAK.R	2	15	1898.06	-0.63	300	5.4	0.71	1182.31	33/57	30.4229	100	808.0 | 843.5 | 1332.3 | 1162.2 | 792.2 | 1049.2 | 637.2 | 566.3 | 708.2 | 1106.4
	R.IVAPGKGILAADESTGSIAK.R	3	12	1898.06	-0.05	119	4	0.47	1178.29	39/114	65.8179	215	844.3 | 876.7 | 808.3 | 712.8 | 741.2 | 563.1 | 475.4 | 907.5 | 554.2 | 418.3
	R.IVAPGKGILAADESTGSIAKR.L	2	15	2054.16	0.03	300	4.57	0.5	1253.84	31/60	70.9176	215	886.4 | 922.0 | 948.6 | 1106.6 | 1488.9 | 1880.1 | 1205.6 | 1134.7 | 1318.8 | 878.0
	R.IVAPGKGILAADESTGSIAKR.L	3	17	2054.16	-0.69	300	4.99	0.49	1477.65	48/120	56.537	100	615.0 | 591.3 | 886.1 | 921.6 | 609.0 | 838.1 | 603.0 | 474.9 | 912.6 | 585.3
	R.LQSIGTENTEENRR.F	2	7	1646.81	0.07	42	2.4	0.02	230.69	15/39	23.1305	215	703.7 | 918.5 | 574.6 | 603.7 | 1188.7 | 445.4 | 694.6 | 1202.7 | 1388.6 | 660.1
	R.QLLLTADDR.V	2	3	1044.57	-0.49	50	2.71	0.29	237.4	13/24	31.2662	130	690.1 | 450.9 | 803.2 | 290.0 | 405.1 | 695.1 | 355.1 | 605.0 | 422.9 | 755.1
	R.QLLLTADDRVNPCIGGVILFHETLYQK.A	2	1	3056.62	0.21	40	2.27	0.27	132.03	16/78	50.4661	80	1151.7 | 1447.0 | 1094.4 | 1383.0 | 1456.4 | 1817.9 | 1222.3 | 1142.7 | 1391.7 | 1085.3
	R.QLLLTADDRVNPCIGGVILFHETLYQK.A	3	7	3056.62	1.06	300	7.63	0.58	2505.09	46/156	87.012	130	918.2 | 1094.5 | 1178.3 | 1151.7 | 1310.6 | 1295.2 | 1301.7 | 1245.5 | 1392.6 | 1291.4
	R.QLLLTADDRVNPCIGGVILFHETLYQK.A	4	3	3056.62	0.83	33	3.32	0.38	1184.66	54/234	50.362	80	863.7 | 939.3 | 830.4 | 901.4 | 909.4 | 1065.2 | 700.1 | 858.1 | 874.4 | 966.5
	R.RTVPPAVTGITFLSGGQSEEEASINLNAINK.C	3	4	3213.68	0.85	300	7.11	0.59	1511.78	47/180	71.7241	130	1214.7 | 786.3 | 1205.7 | 1477.3 | 1328.2 | 1420.7 | 986.4 | 1385.2 | 1158.2 | 1535.3
	R.RTVPPAVTGITFLSGGQSEEEASINLNAINK.C	4	1	3213.68	-0.37	106	4.35	0.45	1568.25	57/270	71.4395	130	720.8 | 888.0 | 931.0 | 677.3 | 985.3 | 956.0 | 1098.6 | 947.3 | 711.8 | 740.5
	R.TVPPAVTGITFLSGGQSEEEASINLNAINK.C	2	4	3057.57	1.1	119	4.22	0.55	285.6	28/87	78.5238	130	1429.6 | 1421.3 | 786.3 | 1860.6 | 986.4 | 1773.6 | 1057.3 | 1973.8 | 1179.3 | 1186.4
	R.TVPPAVTGITFLSGGQSEEEASINLNAINK.C	3	31	3057.57	-0.18	147	5.66	0.48	2148.38	50/174	78.3518	130	947.6 | 953.6 | 786.1 | 1250.1 | 1127.5 | 1399.5 | 1342.5 | 1429.2 | 559.2 | 1197.3
	R.TVPPAVTGITFLSGGQSEEEASINLNAINK.C	4	4	3057.57	0.36	43	3.55	0.25	1139.24	48/261	57.3917	100	953.0 | 887.4 | 931.0 | 947.6 | 542.8 | 1027.4 | 859.4 | 559.2 | 987.5 | 499.3
	R.VNPCIGGVILFHETLYQK.A	2	6	2031.07	-0.6	150	5.89	0.46	1360.49	28/51	58.8604	100	909.6 | 1291.3 | 1178.3 | 918.2 | 1504.4 | 901.0 | 740.2 | 723.1 | 836.4 | 1593.4
	R.YASICQQNGIVPIVEPEILPDGDHDLK.R	3	4	2963.48	0.96	101	6.13	0.57	846.44	41/156	72.132	130	894.5 | 675.0 | 1177.2 | 1265.4 | 1085.5 | 1348.3 | 910.7 | 730.5 | 1160.2 | 739.5
	R.YASICQQNGIVPIVEPEILPDGDHDLKR.C	2	4	3119.58	1.25	66	4.07	0.56	482.5	23/81	40.2324	80	1942.8 | 840.3 | 668.4 | 1052.3 | 1924.7 | 1486.4 | 1160.1 | 1278.4 | 1443.7 | 1177.3
	R.YASICQQNGIVPIVEPEILPDGDHDLKR.C	3	11	3119.58	-0.81	150	7.14	0.63	1310.37	45/162	66.5475	130	972.2 | 1343.2 | 1163.7 | 963.0 | 1106.7 | 753.5 | 1219.8 | 668.4 | 840.3 | 817.6
P40939|ECHA_HUMAN Trifunctional enzyme subunit alpha, mitochondrial precursor						300	380.4	61.6	82947	108 (108 0 0 0 0)			46	238	0.19
	K.ADMVIEAVFEDLSLK.H	2	5	1679.86	-0.62	72	4.5	0.54	1998.21	27/42	104.877	130	1333.1 | 976.1 | 704.2 | 1150.2 | 347.2 | 1021.3 | 950.3 | 575.1 | 1420.2 | 1105.0
	K.ALTSFERDSIFSNLTGQLDYQGFEK.A	3	2	2866.39	0.08	78	6	0.56	1423.25	36/144	70.4684	130	1194.7 | 886.2 | 1185.4 | 791.4 | 1361.0 | 1044.5 | 1296.5 | 842.4 | 1121.3 | 1285.2
	K.DTSASAVAVGLK.Q	2	3	1118.61	-0.46	43	3.84	0.45	1116.26	22/33	17.9276	80	317.2 | 744.3 | 487.2 | 902.3 | 802.2 | 657.2 | 416.2 | 784.2 | 971.9 | 815.3
	K.ELHSEFSEVMNEIWASDQIR.S	2	7	2420.12	-0.85	120	4.94	0.55	591.88	25/57	86.6547	130	875.3 | 1362.4 | 1089.6 | 689.2 | 1545.3 | 1058.3 | 988.4 | 618.3 | 1527.2 | 1127.7
	K.ELHSEFSEVMNEIWASDQIR.S	3	7	2420.12	-0.9	86	4.95	0.48	1209.69	37/114	87.4004	130	1123.5 | 875.3 | 618.3 | 689.3 | 945.4 | 531.2 | 902.3 | 1067.0 | 716.9 | 1114.5
	K.EVEAVIPDHCIFASNTSALPISEIAAVSK.R	3	1	3011.54	0.85	45	3.95	0.33	514.44	33/168	47.5132	80	942.8 | 1389.9 | 1127.3 | 934.2 | 863.9 | 1380.5 | 1339.9 | 1198.4 | 1285.6 | 1304.8
	K.GFYIYQEGVK.R	2	2	1203.6	-0.45	54	2.94	0.35	821.81	18/27	28.2991	80	723.2 | 500.2 | 993.2 | 836.2 | 481.0 | 1057.0 | 999.2 | 368.0 | 977.3 | 322.9
	K.GLVEKLTAYAMTIPFVR.Q	2	1	1909.06	-0.51	79	5.32	0.51	1505.55	24/48	97.73	130	518.2 | 1097.3 | 1391.3 | 1269.4 | 863.3 | 732.2 | 1168.4 | 812.2 | 631.2 | 1382.4
	K.HLAILGAGLMGAGIAQVSVDK.G	2	2	2021.12	-0.57	137	7.36	0.65	3907.39	36/60	73.058	130	1474.4 | 916.3 | 846.3 | 1346.4 | 1105.3 | 1175.3 | 676.2 | 746.3 | 1573.4 | 1275.4
	K.HLAILGAGLMGAGIAQVSVDKGLK.T	3	1	2319.32	1.27	89	4.53	0.5	1067.58	42/138	42.9182	80	1035.0 | 999.6 | 887.0 | 942.9 | 1091.1 | 251.1 | 848.2 | 882.0 | 322.1 | 501.1
	K.HVAEDLGKVFGER.F	2	2	1456.75	-0.48	95	4.15	0.59	1082.59	24/36	44.9868	130	1220.3 | 905.3 | 660.5 | 611.0 | 792.2 | 552.2 | 237.1 | 1020.4 | 607.2 | 508.2
	K.KLDSLTTSFGFPVGAATLVDEVGVDVAK.H	2	1	2836.5	-0.75	137	5.83	0.65	1150.26	32/81	92.1959	130	1639.5 | 1197.3 | 1843.7 | 816.2 | 1179.3 | 931.2 | 993.2 | 1315.5 | 1030.3 | 1992.2
	K.KLDSLTTSFGFPVGAATLVDEVGVDVAK.H	3	2	2836.5	0.81	95	5.64	0.6	1527.29	42/162	71.2269	100	1203.0 | 1125.0 | 588.2 | 1345.6 | 1260.5 | 1310.5 | 1030.2 | 432.1 | 1153.5 | 1194.0
	K.KMGLVDQLVEPLGPGLKPPEER.T	3	2	2402.31	1.19	144	6.28	0.49	2071.39	40/126	65.4991	130	645.5 | 627.3 | 1050.1 | 1137.6 | 1072.9 | 735.6 | 938.1 | 987.6 | 1114.5 | 871.7
	K.LTAYAMTIPFVR.Q	2	4	1382.75	-0.56	56	4.21	0.56	1176.94	22/33	75.9608	130	518.2 | 847.1 | 865.2 | 631.2 | 934.2 | 752.0 | 502.1 | 829.0 | 421.2 | 1097.3
	K.MGLVDQLVEPLGPGLKPPEER.T	3	4	2274.22	0.17	82	4.3	0.51	824.26	34/120	71.36	130	937.5 | 645.5 | 880.1 | 987.5 | 627.2 | 871.6 | 696.1 | 302.0 | 1017.0 | 856.2
	K.MVGVPAALDMMLTGR.S	2	3	1561.79	-0.63	120	3.99	0.56	836.9	28/42	93.937	130	1175.2 | 387.0 | 359.0 | 588.2 | 288.0 | 1331.3 | 936.2 | 714.4 | 277.0 | 446.2
	K.TGIEQGSDAGYLCESQKFGELVMTK.E	3	1	2691.26	0.13	92	4.85	0.55	1098.49	40/144	67.8038	130	1082.0 | 1210.9 | 1137.4 | 1146.1 | 1053.6 | 1201.6 | 1010.0 | 1193.1 | 1073.2 | 807.4
	K.TILKDATLTALDR.G	2	2	1430.82	-0.5	77	3.22	0.48	855.77	21/36	50.4352	130	975.2 | 972.1 | 608.9 | 651.2 | 642.5 | 860.2 | 804.5 | 815.5 | 552.3 | 789.2
	K.TILKDATLTALDRGQQQVFK.G	2	2	2246.25	-0.58	135	5.58	0.6	1158.15	24/57	57.5908	130	990.4 | 977.1 | 1051.1 | 1256.4 | 838.6 | 1060.1 | 1675.6 | 968.7 | 1390.4 | 927.6
	K.TILKDATLTALDRGQQQVFK.G	3	3	2246.25	0.36	105	4.13	0.51	826.87	38/114	34.533	80	896.0 | 678.2 | 1016.5 | 960.5 | 838.4 | 640.4 | 977.0 | 887.0 | 495.7 | 927.6
	K.TLQEVTQLSQEAQR.I	2	9	1630.84	-0.05	83	4.27	0.39	1276.98	22/39	57.8396	215	503.4 | 718.5 | 1128.5 | 913.4 | 1060.7 | 1328.6 | 1456.7 | 1257.6 | 631.4 | 1000.5
	K.TLQEVTQLSQEAQR.I	3	1	1630.84	-0.61	32	3.55	0.23	1257.42	31/78	24.7257	80	708.9 | 631.2 | 700.2 | 715.2 | 618.2 | 440.0 | 945.6 | 846.3 | 472.4 | 728.8
	K.TLQEVTQLSQEAQRIVEKLEK.S	3	2	2470.35	-0.67	58	3.22	0.35	862.01	33/120	87.4648	130	747.3 | 1128.7 | 950.6 | 1064.7 | 1000.1 | 753.3 | 741.2 | 1120.6 | 945.9 | 900.6
	K.TSKDTSASAVAVGLKQGK.V	3	1	1747.96	-0.66	44	4.49	0.36	1456.89	35/102	24.9674	100	520.8 | 716.3 | 760.2 | 658.8 | 780.2 | 729.3 | 800.3 | 849.1 | 514.9 | 510.3
	K.TVLGTPEVLLGALPGAGGTQR.L	2	4	2007.12	-0.69	95	3.94	0.42	464.83	23/60	43.6751	80	743.2 | 1246.3 | 856.3 | 1264.4 | 1133.3 | 1151.4 | 1228.3 | 904.0 | 1097.3 | 927.3
	K.TVLGTPEVLLGALPGAGGTQR.L	3	1	2007.12	-0.82	40	3.81	0.45	707.29	35/120	43.7725	80	743.2 | 372.1 | 576.2 | 904.0 | 518.2 | 894.7 | 1151.2 | 461.3 | 428.8 | 1264.3
	K.TVLGTPEVLLGALPGAGGTQRLPK.M	2	2	2345.36	-0.57	118	3.86	0.42	357.51	18/69	75.5304	130	1081.4 | 1322.4 | 938.1 | 1073.5 | 1435.5 | 1016.7 | 1548.6 | 1064.4 | 1873.9 | 856.4
	K.VIGMHYFSPVDK.M	2	1	1392.7	-0.58	38	2.88	0.41	759.04	16/33	48.654	130	590.9 | 855.3 | 992.2 | 496.9 | 458.1 | 1180.2 | 586.5 | 545.2 | 786.1 | 583.0
	K.VIGMHYFSPVDKMQLLEIITTEK.T	3	1	2692.41	0.24	300	6.27	0.48	1721.82	35/132	82.4927	130	1108.2 | 1078.2 | 833.2 | 1241.1 | 724.0 | 1146.7 | 1052.1 | 817.5 | 997.1 | 1059.4
	K.VIIVVKDGPGFYTTR.C	2	1	1664.94	-0.55	72	3.75	0.56	671.29	19/42	28.9447	80	898.2 | 1013.2 | 1141.3 | 767.2 | 726.8 | 1240.3 | 620.8 | 540.1 | 670.2 | 524.2
	K.VNTLSKELHSEFSEVMNEIWASDQIR.S	3	1	3062.49	-0.91	95	5.86	0.6	1995.63	44/150	99.9178	130	1094.5 | 875.2 | 1223.1 | 689.2 | 1188.0 | 851.0 | 618.2 | 1445.1 | 1266.8 | 916.5
	R.DKGLVEKLTAYAMTIPFVR.Q	2	1	2152.18	-0.55	89	5.9	0.63	1531.37	25/54	93.5964	130	518.2 | 1269.4 | 1382.4 | 1634.5 | 934.4 | 1168.3 | 863.3 | 997.1 | 1510.5 | 732.3
	R.DKGLVEKLTAYAMTIPFVR.Q	3	1	2152.18	1.19	73	5.36	0.54	1418.47	37/108	93.3872	130	518.2 | 818.5 | 809.0 | 645.5 | 631.3 | 863.3 | 609.9 | 934.3 | 955.6 | 642.2
	R.DSIFSNLTGQLDYQGFEK.A	2	1	2061.98	-0.54	76	4.56	0.49	1076.11	21/51	45.2896	80	1184.2 | 886.1 | 771.2 | 1286.4 | 873.8 | 1176.3 | 1292.2 | 777.3 | 1512.5 | 1600.7
	R.FGGGNPELLTQMVSK.G	2	4	1577.8	-0.61	82	4.05	0.43	954.99	24/42	59.028	130	1145.2 | 693.2 | 416.0 | 885.1 | 433.1 | 919.2 | 573.4 | 642.1 | 388.0 | 710.4
	R.FVDLYGAQK.I	2	3	1040.54	-0.47	38	3.21	0.09	825.57	18/24	37.2487	130	794.0 | 435.0 | 246.9 | 219.0 | 403.0 | 362.0 | 637.9 | 679.1 | 446.9 | 894.3
	R.SAVLISSKPGCFIAGADINMLAACK.T	3	1	2480.27	0.82	48	5.48	0.51	2150.18	42/144	60.2181	100	1045.4 | 1168.5 | 1117.0 | 752.3 | 1080.7 | 1107.2 | 392.1 | 687.9 | 989.5 | 978.2
	R.THINYGVKGDVAVVR.I	2	1	1627.89	-0.54	117	3.55	0.62	1222.4	26/42	33.9497	130	695.3 | 999.3 | 1276.3 | 543.2 | 715.2 | 1085.2 | 1162.4 | 1389.5 | 629.1 | 735.9
	R.THINYGVKGDVAVVR.I	3	2	1627.89	-0.54	73	3.45	0.5	858.53	37/84	34.3163	130	695.5 | 715.2 | 639.4 | 239.0 | 785.1 | 422.4 | 352.1 | 195.0 | 444.2 | 687.1
	R.TIEYLEEVAITFAK.G	2	7	1626.86	-0.63	60	4.76	0.4	1915.29	24/39	88.2116	130	466.2 | 1161.1 | 579.2 | 1262.1 | 650.2 | 1048.1 | 365.1 | 1030.1 | 1007.2 | 749.2
	R.VLKEVEAVIPDHCIFASNTSALPISEIAAVSK.R	3	2	3351.79	0.8	141	7.97	0.64	1159.21	46/186	62.7129	100	1014.3 | 1186.0 | 981.3 | 1034.1 | 1559.7 | 1242.9 | 1198.2 | 1285.3 | 868.2 | 883.4
P31939|PUR9_HUMAN Bifunctional purine biosynthesis protein PURH [Includes| Phos						300	350.36	63.51	64575.4	108 (108 0 0 0 0)			41	158	0.26
	K.AFTHTAQYDEAISDYFR.K	2	3	2034.92	-0.61	130	6.16	0.64	2213.72	30/48	61.431	130	687.2 | 858.5 | 1477.3 | 1278.3 | 485.2 | 900.0 | 1348.3 | 849.6 | 1115.3 | 1578.3
	K.AFTHTAQYDEAISDYFR.K	3	3	2034.92	-0.89	50	4.36	0.46	686.3	27/96	61.4477	130	618.2 | 600.3 | 800.2 | 485.2 | 930.9 | 857.4 | 582.8 | 775.9 | 609.4 | 594.2
	K.AFTHTAQYDEAISDYFRK.Q	2	2	2163.01	-0.54	127	5.87	0.64	1555.57	26/51	51.4678	100	1009.1 | 1018.1 | 613.2 | 815.2 | 1348.3 | 1550.3 | 1000.4 | 973.0 | 922.3 | 1406.3
	K.AFTHTAQYDEAISDYFRK.Q	3	3	2163.01	-0.83	65	4.11	0.49	998.97	35/102	31.6263	80	642.9 | 854.0 | 648.9 | 609.3 | 815.2 | 973.0 | 803.2 | 922.5 | 613.2 | 564.8
	K.ALFEEVPELLTEAEKK.E	2	1	1845.98	-0.59	81	4.48	0.49	594.98	24/45	79.2989	130	1157.3 | 831.5 | 1256.4 | 1219.2 | 689.2 | 590.1 | 705.2 | 1139.3 | 644.2 | 818.3
	K.ALFEEVPELLTEAEKKEWVEK.L	3	2	2517.31	0.19	75	3.07	0.24	533.04	31/120	84.6001	130	778.7 | 915.6 | 1029.2 | 1167.6 | 1093.6 | 964.6 | 689.2 | 766.7 | 590.2 | 1020.2
	K.ALRDAGLAVRDVSELTGFPEMLGGR.V	3	1	2630.37	0.17	36	3.96	0.46	548.63	31/144	47.6313	80	807.9 | 1049.3 | 569.7 | 1088.4 | 802.5 | 1171.7 | 1085.3 | 1043.9 | 1078.6 | 727.6
	K.HVSPAGAAVGIPLSEDEAK.V	2	5	1847.95	-0.6	300	5.19	0.58	2307.49	33/54	24.0988	80	1058.2 | 1612.4 | 790.2 | 1524.2 | 1157.2 | 1228.2 | 847.0 | 276.1 | 806.8 | 691.1
	K.IISREVSDGIIAPGYEEEALTILSK.K	3	2	2703.45	0.72	98	5.65	0.42	1630.43	44/144	61.6736	100	725.4 | 760.9 | 1449.4 | 628.1 | 1254.3 | 1235.6 | 1179.5 | 1122.4 | 1071.5 | 592.3
	K.LTEVSISSDAFFPFRDNVDR.A	3	3	2315.13	0.11	74	3	0.32	698.91	32/114	62.6607	130	937.0 | 837.4 | 1051.5 | 893.5 | 987.0 | 583.2 | 509.9 | 1106.5 | 692.5 | 625.1
	K.NKDLPESALRDLIVATIAVK.Y	2	1	2166.25	-0.54	79	5.28	0.56	511.33	23/57	86.8899	130	905.2 | 1010.6 | 961.1 | 925.9 | 1001.7 | 916.7 | 896.2 | 1564.6 | 952.6 | 1465.5
	K.RAEISNAIDQYVTGTIGEDEDLIK.W	3	1	2650.32	-0.04	49	4.62	0.33	933.89	36/138	45.9894	80	1252.5 | 1243.7 | 960.0 | 1196.4 | 732.1 | 810.5 | 759.9 | 1228.5 | 1132.3 | 801.2
	K.RAEISNAIDQYVTGTIGEDEDLIKWK.A	3	3	2964.5	0.01	139	7.22	0.53	1404.65	40/150	49.0994	80	1232.3 | 1360.2 | 855.2 | 1261.3 | 802.5 | 1098.1 | 631.4 | 687.3 | 1345.3 | 681.0
	K.SLFSNVVTK.N	2	1	994.56	-0.52	32	2.61	0.27	527.95	15/24	31.4323	100	794.2 | 397.7 | 200.9 | 173.0 | 647.1 | 747.0 | 347.9 | 303.0 | 248.0 | 813.2
	K.TLHPAVHAGILAR.N	2	4	1355.79	-0.55	82	2.75	0.44	447.61	19/36	19.7752	80	1004.3 | 571.4 | 562.2 | 352.1 | 502.8 | 907.4 | 334.1 | 290.2 | 529.2 | 600.2
	K.TLTPISAAYAR.A	2	9	1163.64	-0.57	56	3.11	0.41	422.62	19/30	43.2831	130	848.2 | 475.3 | 949.2 | 316.0 | 424.7 | 466.2 | 186.9 | 214.9 | 480.1 | 409.2
	K.TVASPGVTVEEAVEQIDIGGVTLLR.A	2	1	2553.38	0.22	31	2.09	0.32	352.73	18/72	58.3527	80	1098.8 | 943.5 | 1184.1 | 715.4 | 769.0 | 1839.8 | 1943.9 | 1109.1 | 1691.1 | 1339.4
	K.TVASPGVTVEEAVEQIDIGGVTLLR.A	3	3	2553.38	0.07	83	4.2	0.42	1722.08	41/144	58.3103	80	1077.1 | 715.2 | 502.2 | 1124.1 | 658.3 | 1026.3 | 939.5 | 1190.1 | 1177.6 | 943.0
	R.AEISNAIDQYVTGTIGEDEDLIK.W	2	1	2494.22	0.25	63	5.34	0.58	1084.74	26/66	50.4651	80	918.2 | 1390.5 | 1796.4 | 1031.3 | 732.2 | 1088.0 | 1558.2 | 1187.2 | 1680.5 | 1105.3
	R.AEISNAIDQYVTGTIGEDEDLIKWK.A	3	6	2808.39	0.05	121	4.42	0.49	1536.06	46/144	91.3832	130	1112.1 | 1055.7 | 870.6 | 1248.2 | 1204.6 | 1148.5 | 1304.7 | 864.9 | 569.1 | 802.9
	R.DAGLAVRDVSELTGFPEMLGGR.V	3	1	2290.15	-0.89	41	3.69	0.21	865.89	32/126	83.2859	130	683.9 | 664.2 | 963.2 | 533.2 | 1001.4 | 906.2 | 446.1 | 517.1 | 888.2 | 692.9
	R.DVSELTGFPEMLGGR.V	2	1	1607.77	0.38	62	4.25	0.22	955.26	23/42	40.7391	80	963.2 | 1064.3 | 645.1 | 906.2 | 930.3 | 697.4 | 704.3 | 627.1 | 1223.3 | 1059.3
	R.EVSDGIIAPGYEEEALTILSK.K	2	7	2234.14	1.17	112	4.73	0.51	528.89	26/60	62.5267	100	1449.3 | 1520.4 | 785.1 | 1633.4 | 767.1 | 714.1 | 1452.4 | 583.0 | 696.0 | 1003.4
	R.EVSDGIIAPGYEEEALTILSK.K	3	1	2234.14	0.29	72	3.98	0.49	1193.47	35/120	48.593	80	817.4 | 1000.8 | 935.4 | 887.9 | 561.1 | 583.0 | 460.2 | 837.3 | 808.5 | 601.1
	R.LAGDKANYWWLR.H	2	6	1492.77	-0.42	90	4.09	0.39	883.41	19/33	60.1017	130	1008.3 | 937.2 | 655.5 | 660.2 | 568.7 | 474.2 | 823.3 | 833.1 | 1136.4 | 538.1
	R.MSSFGDFVALSDVCDVPTAK.I	2	3	2088.96	-0.73	118	5.05	0.61	1007.59	24/57	84.2415	130	416.1 | 1673.2 | 1218.2 | 1147.3 | 947.2 | 1655.2 | 515.2 | 733.2 | 871.1 | 1317.3
	R.NIPEDNADMARLDFNLIR.V	2	2	2117.04	-0.61	80	2.9	0.32	465.48	18/51	56.7113	130	775.0 | 662.3 | 1455.3 | 625.0 | 1248.4 | 945.5 | 1253.2 | 832.6 | 642.1 | 1438.3
	R.NLTALGLNLVASGGTAK.A	2	7	1599.91	-0.59	108	5.16	0.66	2112.06	27/48	37.6507	80	520.1 | 591.2 | 1087.3 | 917.3 | 1080.3 | 1009.2 | 433.1 | 690.3 | 1167.3 | 513.1
	R.TLFGLHLSQKR.N	2	2	1299.75	-0.44	68	3.48	0.31	930.71	19/30	45.4288	130	543.4 | 768.2 | 518.2 | 469.6 | 938.3 | 782.2 | 912.6 | 1125.3 | 1085.4 | 384.8
	R.VKTLHPAVHAGILAR.N	3	1	1582.95	-0.5	72	4.13	0.53	927.43	33/84	31.7742	100	678.2 | 669.3 | 627.7 | 600.2 | 1004.3 | 369.2 | 228.1 | 452.6 | 311.1 | 737.3
	R.YGMNPHQTPAQLYTLQPK.L	2	2	2087.04	-0.61	92	4.72	0.49	997.7	22/51	35.8208	130	811.5 | 1158.3 | 1259.3 | 929.1 | 828.1 | 1843.6 | 913.5 | 803.0 | 1387.4 | 922.4
	R.YGMNPHQTPAQLYTLQPK.L	3	6	2087.04	-0.81	118	5.47	0.52	1618.09	38/102	35.7261	130	613.4 | 922.5 | 580.0 | 586.3 | 604.5 | 862.2 | 811.9 | 929.2 | 763.0 | 801.9
P22314|UBA1_HUMAN Ubiquitin-like modifier-activating enzyme 1 - Homo sapiens (H						195	340.37	41.21	117774	174 (174 0 0 0 0)			41	222	0.18
	K.ATLPSPDKLPGFK.M	2	4	1370.77	-0.49	54	2.47	0.27	419.32	16/36	49.2962	130	543.4 | 1085.3 | 534.4 | 448.2 | 599.7 | 923.2 | 901.3 | 499.9 | 451.2 | 905.2
	K.AVTLHDQGTAQWADLSSQFYLR.E	3	1	2507.23	-0.04	45	3.81	0.38	606.51	29/126	54.5272	100	1167.5 | 1110.9 | 955.8 | 736.9 | 1028.9 | 598.1 | 900.2 | 1158.4 | 1101.9 | 946.6
	K.AVTLHDQGTAQWADLSSQFYLREEDIGK.N	3	1	3178.54	0.16	64	5.85	0.52	626.31	37/162	68.8573	130	1431.7 | 1398.2 | 932.1 | 954.8 | 1329.4 | 1263.6 | 1488.7 | 1208.1 | 1422.7 | 1374.1
	K.GNVQVVIPFLTESYSSSQDPPEK.S	2	7	2521.25	0.14	100	5.17	0.66	610.14	26/66	80.0594	130	1811.5 | 693.3 | 470.1 | 1924.7 | 710.2 | 580.1 | 1343.3 | 974.2 | 1454.1 | 761.3
	K.GNVQVVIPFLTESYSSSQDPPEK.S	3	4	2521.25	0.81	84	4.39	0.46	1183.59	36/132	58.2104	100	470.1 | 906.4 | 710.1 | 1012.4 | 962.9 | 693.1 | 597.1 | 1342.1 | 585.1 | 1061.9
	K.IHVSDQELQSANASVDDSRLEELK.A	3	5	2683.32	0.26	300	5.33	0.55	1300.51	45/138	43.8504	100	1217.1 | 1167.6 | 1212.6 | 1066.6 | 1124.1 | 1058.6 | 350.1 | 1208.1 | 1002.6 | 1269.7
	K.LAYVAAGDLAPINAFIGGLAAQEVMK.A	2	3	2603.39	0.13	131	6.23	0.61	1248.57	33/75	121.94	130	1659.4 | 945.1 | 1003.2 | 1730.5 | 874.1 | 927.2 | 1601.3 | 776.2 | 1448.3 | 1116.1
	K.LAYVAAGDLAPINAFIGGLAAQEVMK.A	3	4	2603.39	-0.09	132	6.46	0.63	2398.78	48/150	105.536	130	945.2 | 949.9 | 705.2 | 1163.9 | 776.2 | 1008.0 | 985.4 | 1229.2 | 634.2 | 1003.2
	K.LKERLDQPMTEIVSR.V	2	1	1814.98	-0.47	79	4.41	0.39	648.43	22/42	43.1145	130	755.3 | 1060.3 | 1043.3 | 723.0 | 474.2 | 1341.3 | 738.3 | 1288.3 | 835.2 | 527.3
	K.LKERLDQPMTEIVSR.V	3	2	1814.98	0.35	63	4.43	0.38	1190.87	29/84	42.9282	130	787.5 | 704.2 | 883.3 | 466.7 | 755.2 | 932.3 | 378.3 | 474.2 | 778.4 | 457.8
	K.NFPNAIEHTLQWAR.D	2	2	1696.86	-0.5	117	3.1	0.25	433.88	19/39	40.3526	80	718.5 | 1040.2 | 911.3 | 710.4 | 1435.4 | 1153.3 | 774.1 | 1137.3 | 560.1 | 432.1
	K.NGSEADIDEGLYSR.Q	2	2	1525.68	0.44	68	3.41	0.38	1212.07	21/39	22.2836	80	839.1 | 1067.2 | 1138.1 | 425.2 | 595.2 | 688.1 | 952.2 | 574.9 | 1102.1 | 557.0
	K.RLQTSSVLVSGLR.G	2	2	1415.83	-0.44	83	4.83	0.26	765.89	26/36	43.6293	130	984.3 | 530.9 | 885.3 | 1259.4 | 1241.4 | 1128.3 | 772.2 | 588.2 | 956.4 | 415.1
	K.SLVASLAEPDFVVTDFAK.F	2	10	1909	-0.68	123	5.01	0.55	765.2	24/51	80.3901	130	1138.2 | 1267.3 | 771.1 | 1338.2 | 753.1 | 624.1 | 553.0 | 642.1 | 535.0 | 581.1
	K.VLGPYTFSICDTSNFSDYIR.G	2	6	2298.08	-0.68	110	4.94	0.62	1172.87	26/57	63.4389	100	1043.5 | 1320.2 | 1520.3 | 1001.3 | 653.2 | 1034.5 | 1217.2 | 1015.4 | 1667.4 | 1433.2
	K.YFLVGAGAIGCELLK.N	2	5	1553.84	-0.65	91	5.47	0.57	1945.34	28/42	63.7295	100	1031.3 | 662.2 | 903.2 | 892.2 | 651.1 | 1130.2 | 424.0 | 622.4 | 311.0 | 523.1
	R.AAVATFLQSVQVPEFTPK.S	2	10	1933.04	-0.69	85	4.38	0.52	787.89	23/51	80.7611	130	718.2 | 1215.2 | 817.2 | 1588.3 | 1197.3 | 345.1 | 1116.1 | 1690.4 | 1131.3 | 802.2
	R.AENYDIPSADR.H	2	2	1250.57	-0.54	66	4.12	0.34	1177.39	22/30	29.6308	130	545.1 | 706.0 | 773.1 | 689.0 | 525.9 | 478.0 | 1050.2 | 936.1 | 450.1 | 557.9
	R.ALPAVQQNNLDEDLIR.K	2	7	1808.95	0	86	4.97	0.51	734.04	25/45	84.2663	215	813.2 | 1100.7 | 1358.8 | 1634.7 | 1049.6 | 760.4 | 708.4 | 832.3 | 693.5 | 516.6
	R.ALPAVQQNNLDEDLIRK.L	2	9	1937.05	-0.57	132	5.21	0.5	632.01	24/48	48.4232	130	877.7 | 868.6 | 773.3 | 529.3 | 1164.2 | 1229.3 | 813.1 | 888.3 | 804.6 | 793.0
	R.DEFEGLFKQPAENVNQYLTDPK.F	3	2	2582.24	1.03	300	4.94	0.54	2496.08	45/126	42.2699	80	744.9 | 978.2 | 1170.0 | 946.1 | 1095.3 | 1112.2 | 696.6 | 736.2 | 691.1 | 794.9
	R.GGIVSQVKVPK.K	2	2	1111.68	-0.45	36	3.28	0.34	779.97	18/30	33.579	130	868.2 | 785.2 | 244.0 | 343.1 | 641.1 | 442.6 | 226.0 | 769.2 | 884.3 | 850.2
	R.IYDDDFFQNLDGVANALDNVDAR.M	2	10	2600.19	1.04	135	5.28	0.6	1167.49	29/66	182.443	215	1058.7 | 1214.7 | 1386.6 | 987.7 | 1542.7 | 689.5 | 1613.7 | 1556.9 | 574.5 | 802.6
	R.IYDDDFFQNLDGVANALDNVDAR.M	3	7	2600.19	-0.97	136	6.36	0.47	2155.3	47/132	71.3207	100	1121.0 | 689.2 | 802.2 | 1213.4 | 956.3 | 771.8 | 744.5 | 807.4 | 1058.2 | 987.2
	R.KLAYVAAGDLAPINAFIGGLAAQEVMK.A	3	3	2731.49	0.94	80	4.35	0.47	1181.54	39/156	67.6649	100	1293.5 | 1014.0 | 1227.6 | 705.2 | 979.1 | 1114.0 | 776.2 | 1049.5 | 1178.1 | 634.1
	R.KPLLESGTLGTK.G	2	2	1243.73	-0.45	52	3.11	0.41	320.53	16/33	18.4268	130	558.1 | 1115.3 | 905.2 | 1018.3 | 792.1 | 548.2 | 321.2 | 501.8 | 740.1 | 997.3
	R.LAGTQPLEVLEAVQR.S	2	8	1623.91	0.01	87	4.05	0.53	725.65	21/42	118.523	215	1153.7 | 473.4 | 602.4 | 715.6 | 453.4 | 720.6 | 929.8 | 303.2 | 1281.8 | 943.6
	R.LAGTQPLEVLEAVQR.S	3	5	1623.91	-0.22	65	4.04	0.36	1629.77	34/84	118.776	215	662.1 | 843.6 | 612.5 | 402.4 | 602.5 | 239.2 | 352.3 | 730.6 | 473.4 | 303.2
	R.LDQPMTEIVSR.V	2	2	1288.66	-0.47	34	3.07	0.29	623.47	18/30	24.0677	80	932.2 | 521.8 | 530.8 | 474.1 | 361.2 | 357.0 | 262.0 | 1027.1 | 705.3 | 579.7
	R.LQTSSVLVSGLR.G	2	8	1259.73	-0.5	71	3.27	0.51	896.85	21/33	47.474	130	1018.3 | 432.1 | 345.1 | 917.3 | 531.1 | 828.1 | 743.2 | 810.1 | 514.8 | 242.0
	R.NEEDAAELVALAQAVNAR.A	2	6	1883.95	-0.51	101	5.61	0.51	3764.39	33/51	40.4178	80	658.2 | 729.3 | 1524.2 | 1226.2 | 1155.2 | 360.1 | 530.2 | 842.3 | 459.1 | 1425.2
	R.NEEDAAELVALAQAVNAR.A	3	2	1883.95	-0.52	50	4.76	0.39	1854.89	40/102	40.4038	80	713.3 | 762.8 | 459.2 | 360.0 | 530.3 | 729.2 | 971.1 | 246.0 | 855.3 | 820.9
	R.QFLFRPWDVTK.L	2	5	1436.77	-0.49	58	2.65	0.3	440.28	19/30	39.0661	80	1090.2 | 955.9 | 347.1 | 1073.3 | 1189.3 | 645.9 | 637.0 | 248.1 | 586.4 | 1290.3
	R.QLYVLGHEAMK.R	2	1	1288.67	0.56	59	3.41	0.5	225.35	19/30	30.2638	130	785.1 | 1047.1 | 524.5 | 884.2 | 581.4 | 405.1 | 487.1 | 1142.3 | 573.2 | 1116.2
	R.QNRYDGQVAVFGSDLQEK.L	3	1	2053.99	-0.89	38	3.87	0.43	988.55	32/102	27.899	80	566.3 | 776.3 | 923.2 | 889.8 | 508.4 | 825.6 | 557.5 | 516.5 | 954.3 | 769.5
	R.QNRYDGQVAVFGSDLQEKLGK.Q	3	2	2352.19	0.68	76	5.28	0.5	1257.57	35/120	55.8816	130	1074.5 | 1221.3 | 1066.5 | 611.5 | 1104.1 | 950.4 | 671.4 | 516.8 | 1131.3 | 508.3
	R.TLRLAGTQPLEVLEAVQR.S	3	2	1994.14	-0.79	35	4.47	0.39	2716.79	41/102	71.5339	130	796.9 | 910.4 | 761.3 | 788.0 | 402.1 | 901.4 | 602.2 | 846.4 | 837.2 | 473.2
	R.VGPDTERIYDDDFFQNLDGVANALDNVDAR.M	3	12	3354.55	0.73	300	7.4	0.64	2572.96	49/174	70.9948	100	1058.2 | 987.2 | 1556.2 | 1214.2 | 689.1 | 1184.5 | 1013.5 | 802.2 | 1391.1 | 1498.2
	R.YDGQVAVFGSDLQEK.L	2	4	1655.79	-0.56	72	4.99	0.5	1234.36	23/42	52.069	130	923.2 | 1093.3 | 733.1 | 1022.3 | 1127.2 | 716.1 | 634.1 | 719.2 | 1192.2 | 563.1
P60174|TPIS_HUMAN Triosephosphate isomerase - Homo sapiens (Human)						300	330.47	93.98	26652.7	286 (286 0 0 0 0)			55	68	0.81
	K.DCGATWVVLGHSER.R	2	4	1529.72	-0.52	94	4.27	0.42	1138.37	21/39	35.8276	100	585.2 | 698.2 | 896.3 | 528.2 | 1082.3 | 592.4 | 391.1 | 656.4 | 616.0 | 927.1
	K.ELASQPDVDGFLVGGASLKPEFVDIINAK.Q	2	2	3029.58	0.33	124	4.57	0.41	390.36	22/84	86.0634	130	1145.4 | 1038.6 | 1658.6 | 1251.5 | 1273.5 | 558.3 | 1394.5 | 1358.7 | 1433.4 | 1757.7
	K.ELASQPDVDGFLVGGASLKPEFVDIINAK.Q	3	7	3029.58	2	96	3.02	0.42	305.39	39/168	170.692	215	1251.6 | 1359.1 | 930.3 | 1315.9 | 511.3 | 529.3 | 1096.4 | 830.3 | 1145.7 | 493.3
	K.ELASQPDVDGFLVGGASLKPEFVDIINAK.Q	4	2	3029.58	0.67	78	6.26	0.49	2538.9	65/252	85.9884	130	830.5 | 573.3 | 686.4 | 694.0 | 834.5 | 900.4 | 637.4 | 870.4 | 862.7 | 673.4
	K.ELASQPDVDGFLVGGASLKPEFVDIINAKQ.-	3	4	3157.64	1.09	62	3.13	0.36	266.95	34/174	157.268	215	1315.6 | 1159.9 | 973.0 | 894.4 | 1371.0 | 529.4 | 1209.5 | 1424.0 | 827.1 | 1267.5
	K.ELASQPDVDGFLVGGASLKPEFVDIINAKQ.-	4	2	3157.64	1.73	62	3.83	0.3	613.55	53/261	165.867	215	1005.1 | 877.5 | 962.1 | 1442.6 | 900.6 | 999.1 | 862.6 | 943.2 | 1236.9 | 1129.9
	K.ELASQPDVDGFLVGGASLKPEFVDIINAKQ	2	5	3157.64	1.15	104	3.74	0.3	382.84	20/87	48.9677	80	1102.5 | 1273.3 | 1208.9 | 1787.6 | 1315.2 | 686.2 | 1401.5 | 1515.2 | 1422.8 | 1371.2
	K.ELASQPDVDGFLVGGASLKPEFVDIINAKQ	3	32	3157.64	-0.06	160	3.32	0.56	564.63	47/174	165.827	215	1315.8 | 973.0 | 1423.1 | 529.4 | 1379.7 | 894.3 | 511.3 | 1458.6 | 1160.5 | 949.4
	K.ELASQPDVDGFLVGGASLKPEFVDIINAKQ	4	3	3157.64	0.53	300	5.18	0.34	1599.76	56/261	86.4695	130	962.2 | 877.6 | 1004.9 | 900.5 | 1442.2 | 894.0 | 1236.6 | 862.8 | 573.3 | 1175.3
	K.FFVGGNWK.M	1	6	954.48	-0.28	38	1.53	0.24	355.91	39803	50.9198	130	791.2 | 660.2 | 561.2 | 544.2 | 808.2 | 605.1 | 763.2 | 643.2 | 577.1 | 773.2
	K.IAVAAQNCYK.V	2	5	1080.55	-0.47	60	3.56	0.48	1367.7	20/27	15.1029	80	448.7 | 797.1 | 896.2 | 726.1 | 655.1 | 184.9 | 239.1 | 426.1 | 355.0 | 284.0
	K.LDEREAGITEKVVFEQTK.V	2	2	2092.09	-0.5	90	5.9	0.6	982.53	31/51	42.5939	100	932.5 | 923.5 | 868.1 | 982.2 | 1440.4 | 850.4 | 1114.3 | 915.0 | 751.2 | 652.2
	K.LDEREAGITEKVVFEQTK.V	3	3	2092.09	-0.64	118	4.15	0.52	1485.6	45/102	42.5656	100	622.3 | 616.4 | 850.2 | 884.2 | 1114.2 | 558.0 | 490.0 | 579.6 | 859.5 | 985.3
	K.QSLGELIGTLNAAK.V	2	7	1414.79	-0.52	110	5	0.61	1158.57	25/39	70.3726	130	787.2 | 900.3 | 611.1 | 617.3 | 403.1 | 498.1 | 516.2 | 1086.2 | 300.1 | 593.1
	K.SNVSDAVAQSTR.I	2	7	1234.6	0.03	80	4.73	0.45	2317.47	25/33	21.8163	215	363.3 | 934.5 | 491.4 | 872.4 | 959.4 | 744.3 | 276.2 | 732.5 | 847.5 | 301.1
	K.TATPQQAQEVHEKLR.G	2	4	1735.91	-0.56	88	3.9	0.45	457.17	18/42	22.4971	130	732.1 | 782.5 | 682.3 | 723.2 | 1109.3 | 773.6 | 1038.3 | 545.3 | 416.2 | 714.6
	K.VAHALAEGLGVIACIGEK.L	2	5	1750.95	-0.52	115	6.97	0.39	3843.75	36/51	61.4884	130	692.2 | 791.0 | 1059.3 | 620.2 | 733.2 | 1259.3 | 1018.3 | 563.2 | 1131.3 | 1188.3
	K.VAHALAEGLGVIACIGEK.L	3	6	1750.95	-0.79	50	5.08	0.32	2112.67	39/102	47.1367	100	509.9 | 733.2 | 495.9 | 802.9 | 709.9 | 431.8 | 367.3 | 738.8 | 333.1 | 460.3
	K.VAHALAEGLGVIACIGEKLDER.E	2	2	2264.21	-0.53	116	6.45	0.55	2872.36	35/63	89.3108	130	1402.5 | 1018.4 | 1246.4 | 862.4 | 1961.0 | 1572.5 | 919.3 | 846.3 | 1062.3 | 1047.7
	K.VAHALAEGLGVIACIGEKLDER.E	3	1	2264.21	-0.56	133	6.06	0.61	2058.3	46/126	89.1618	130	887.1 | 981.0 | 943.9 | 851.5 | 304.1 | 492.2 | 692.4 | 896.1 | 563.2 | 308.1
	K.VAHALAEGLGVIACIGEKLDEREAGITEK.V	2	1	2992.58	1.29	80	5.18	0.64	1045.06	28/84	50.9831	80	1032.2 | 1961.8 | 1432.9 | 1423.7 | 1014.3 | 904.3 | 1411.4 | 1308.6 | 1403.1 | 1019.2
	K.VAHALAEGLGVIACIGEKLDEREAGITEK.V	3	1	2992.58	1.02	300	6.69	0.61	1372.84	48/168	91.0117	130	1251.5 | 1151.4 | 1066.7 | 1307.8 | 1215.8 | 1343.3 | 849.2 | 862.4 | 1123.2 | 692.4
	K.VAHALAEGLGVIACIGEKLDEREAGITEK.V	4	1	2992.58	0.89	89	4.4	0.61	2636.39	68/252	50.8439	80	516.9 | 896.0 | 981.1 | 872.9 | 932.0 | 988.0 | 835.0 | 1066.1 | 811.2 | 507.9
	K.VIADNVKDWSK.V	2	17	1274.67	-0.05	78	3.18	0.38	903.18	17/30	40.5041	215	532.1 | 1062.5 | 855.5 | 420.3 | 535.3 | 876.5 | 991.5 | 496.5 | 1045.6 | 1041.6
	K.VIADNVKDWSKVVLAYEPVWAIGTGK.T	3	1	2858.55	-0.71	150	5.92	0.34	1416.86	42/150	87.8006	130	1220.3 | 820.5 | 1057.4 | 1291.4 | 1249.2 | 728.0 | 1404.4 | 784.3 | 678.5 | 1041.4
	K.VPADTEVVCAPPTAYIDFAR.Q	2	10	2135.05	-0.65	300	6.41	0.72	1696.47	35/57	72.9556	130	1150.3 | 985.2 | 1324.3 | 1423.3 | 1221.3 | 886.1 | 712.2 | 967.2 | 811.2 | 613.1
	K.VPADTEVVCAPPTAYIDFAR.Q	3	3	2135.05	-0.71	61	5.08	0.54	1552.73	44/114	40.3062	80	575.9 | 566.9 | 985.1 | 493.2 | 1132.3 | 784.2 | 1150.3 | 914.2 | 508.2 | 814.2
	K.VTNGAFTGEISPGMIK.D	2	25	1621.83	0.52	92	3.91	0.26	1107.54	21/45	76.0315	130	632.2 | 545.2 | 711.9 | 1032.2 | 931.2 | 1179.2 | 991.1 | 745.3 | 973.1 | 703.0
	K.VTNGAFTGEISPGMIKDCGATWVVLGHSER.R	3	5	3132.52	0.1	147	6.5	0.59	1127.21	42/174	74.7117	130	1272.2 | 1221.7 | 1345.7 | 1129.1 | 585.2 | 978.3 | 797.3 | 698.3 | 897.5 | 973.1
	K.VTNGAFTGEISPGMIKDCGATWVVLGHSERR.H	3	2	3288.63	1.26	85	3.64	0.28	567.46	33/180	70.5012	130	1299.7 | 1350.2 | 1206.6 | 1423.7 | 1030.4 | 786.0 | 949.4 | 992.5 | 1271.6 | 973.4
	K.VVFEQTKVIADNVKDWSK.V	2	1	2106.12	-0.49	126	5.2	0.6	1100.22	21/51	56.1805	130	876.3 | 989.6 | 1175.3 | 1230.3 | 931.3 | 1274.4 | 1686.6 | 954.7 | 420.2 | 535.1
	K.VVFEQTKVIADNVKDWSK.V	3	2	2106.12	-0.64	118	4.24	0.52	1018.42	36/102	52.4839	100	637.0 | 954.6 | 844.6 | 420.1 | 946.0 | 438.8 | 881.4 | 816.9 | 630.7 | 931.2
	K.VVLAYEPVWAIGTGK.T	1	1	1602.89	-0.29	49	3.16	0.38	694.58	19/42	40.8941	80	928.3 | 1057.1 | 1128.3 | 732.3 | 1241.5 | 879.3 | 1029.2 | 1405.6 | 886.2 | 546.3
	K.VVLAYEPVWAIGTGK.T	2	29	1602.89	-0.61	106	4.72	0.56	1793.99	27/42	74.3893	130	928.4 | 1057.3 | 703.3 | 675.3 | 1220.3 | 546.3 | 1241.3 | 1291.3 | 362.3 | 383.2
	K.VVLAYEPVWAIGTGK.T	3	5	1602.89	-0.08	85	4.48	0.4	2119.21	37/84	126.639	215	366.9 | 703.2 | 436.4 | 732.4 | 871.4 | 622.0 | 362.3 | 281.3 | 650.0 | 465.1
	K.VVLAYEPVWAIGTGKTATPQQAQEVHEK.L	3	4	3050.59	0.01	135	4.9	0.59	1521.03	50/162	74.6863	100	1188.7 | 951.9 | 1334.7 | 1253.2 | 1370.1 | 1426.7 | 914.2 | 906.0 | 890.5 | 597.5
	K.VVLAYEPVWAIGTGKTATPQQAQEVHEKLR.G	3	1	3319.78	1.01	300	5.5	0.54	846.91	44/174	57.435	100	1323.5 | 1041.7 | 1469.3 | 1387.8 | 1004.0 | 1504.8 | 1561.3 | 732.1 | 1225.2 | 1314.7
	R.GWLKSNVSDAVAQSTR.I	2	1	1718.88	-0.52	110	5.51	0.52	1830.65	29/45	44.873	130	1234.3 | 732.2 | 934.3 | 681.9 | 562.2 | 987.2 | 1147.3 | 738.3 | 785.2 | 1157.2
	R.HVFGESDELIGQK.V	1	1	1458.72	-0.4	30	2.43	0.35	367.76	13/36	24.2952	80	1127.2 | 1312.2 | 1014.2 | 1222.2 | 996.2 | 1075.4 | 832.1 | 687.3 | 874.3 | 1185.3
	R.HVFGESDELIGQK.V	2	24	1458.72	0.03	119	3.82	0.57	940.65	25/36	58.3638	215	1222.6 | 1075.6 | 237.2 | 1127.6 | 889.5 | 366.3 | 879.9 | 645.0 | 570.4 | 668.4
	R.HVFGESDELIGQKVAHALAEGLGVIACIGEK.L	3	3	3190.66	1.01	300	7.87	0.72	2306.91	57/180	98.9302	100	1478.2 | 1152.0 | 1002.1 | 889.2 | 1229.7 | 1404.7 | 966.5 | 1311.6 | 1180.6 | 1286.6
	R.IIYGGSVTGATCK.E	1	2	1269.65	-0.35	44	2.39	0.53	369.27	17/36	19.7639	80	1043.2 | 580.1 | 880.2 | 901.2 | 479.1 | 889.2 | 679.2 | 788.2 | 558.1 | 553.1
	R.IIYGGSVTGATCK.E	2	10	1269.65	-0.46	103	4.27	0.63	984.98	25/36	34.0751	130	1043.0 | 522.3 | 880.1 | 226.9 | 823.1 | 479.0 | 199.0 | 766.2 | 351.1 | 791.0
	R.KFFVGGNWK.M	2	3	1082.58	-0.39	36	3.14	0.17	617.38	16/24	32.7356	100	954.2 | 807.2 | 660.1 | 936.2 | 276.1 | 231.1 | 259.0 | 406.1 | 423.1 | 333.1
	R.KQSLGELIGTLNAAK.V	2	7	1542.89	-0.45	91	4.7	0.51	1853.69	24/42	58.9945	130	674.3 | 699.0 | 869.3 | 1286.3 | 1086.3 | 900.3 | 708.1 | 1049.9 | 643.1 | 1397.4
	R.RHVFGESDELIGQK.V	2	5	1614.82	0.09	91	4.21	0.33	776.25	20/39	82.4915	215	928.5 | 1283.7 | 687.5 | 1099.6 | 735.2 | 1170.7 | 642.6 | 726.5 | 585.9 | 1057.6
	R.RHVFGESDELIGQK.V	3	2	1614.82	-0.62	76	5.52	0.51	2949.38	38/78	33.768	100	642.4 | 464.8 | 445.2 | 332.1 | 363.8 | 734.9 | 393.1 | 407.3 | 726.1 | 687.2
	R.RHVFGESDELIGQKVAHALAEGLGVIACIGEK.L	3	1	3346.76	1.02	300	9.36	0.7	2879.2	51/186	95.2224	100	988.0 | 1229.7 | 1044.2 | 928.1 | 1307.7 | 1364.2 | 1283.3 | 953.1 | 1372.4 | 1399.7
P19338|NUCL_HUMAN Nucleolin - Homo sapiens (Human)						175	330.35	37.04	76568.5	195 (195 0 0 0 0)			49	258	0.19
	K.EAMEDGEIDGNKVTLDWAKPK.G	2	1	2346.13	0.22	63	3.44	0.46	351.34	20/60	30.3733	80	886.0 | 1356.3 | 876.9 | 629.2 | 1100.4 | 1717.5 | 1699.3 | 943.5 | 990.0 | 744.1
	K.EAMEDGEIDGNKVTLDWAKPK.G	3	3	2346.13	0.98	98	4.37	0.32	1054.42	36/120	47.023	100	886.1 | 943.6 | 716.5 | 679.1 | 1008.1 | 1073.6 | 857.2 | 958.2 | 629.4 | 999.0
	K.FGYVDFESAEDLEK.A	2	3	1648.74	-0.58	82	4.96	0.56	1682.8	26/39	63.8132	130	1182.2 | 1067.1 | 920.2 | 1281.2 | 704.1 | 582.1 | 504.2 | 633.2 | 368.0 | 723.0
	K.FGYVDFESAEDLEKALELTGLK.V	2	6	2474.23	-0.64	141	5.24	0.55	1359	26/63	95.7579	130	1616.5 | 947.5 | 972.4 | 1329.4 | 1004.7 | 844.3 | 1458.5 | 1101.4 | 1054.0 | 1530.4
	K.FGYVDFESAEDLEKALELTGLK.V	3	12	2474.23	0.08	142	5.4	0.56	895.01	38/126	73.6427	100	1004.5 | 1054.5 | 947.5 | 1135.5 | 1164.5 | 757.6 | 367.9 | 582.0 | 438.9 | 466.9
	K.FGYVDFESAEDLEKALELTGLKVFGNEIK.L	3	1	3261.66	1.95	111	4.45	0.52	504.82	30/168	63.1604	80	1398.9 | 1202.5 | 1267.0 | 1389.0 | 1001.5 | 1159.0 | 1502.3 | 1341.6 | 1020.7 | 965.5
	K.GFGFVDFNSEEDAK.A	2	9	1561.68	-0.49	76	4.99	0.47	1344.73	24/39	35.6903	80	1054.1 | 1153.2 | 600.4 | 939.2 | 679.3 | 508.0 | 674.4 | 381.0 | 480.2 | 462.1
	K.GIAYIEFKTEADAEKTFEEK.Q	3	1	2319.14	-0.65	127	5.27	0.49	2198.43	45/114	60.2313	130	1075.1 | 901.6 | 958.5 | 693.7 | 1039.6 | 837.1 | 892.6 | 1023.0 | 491.4 | 699.5
	K.GLSEDTTEETLKESFDGSVR.A	2	6	2200.03	-0.67	128	5.11	0.6	888.51	22/57	38.9864	100	418.2 | 850.0 | 1782.5 | 896.2 | 767.3 | 1024.3 | 1238.3 | 1367.3 | 1015.5 | 907.6
	K.GLSEDTTEETLKESFDGSVR.A	3	6	2200.03	-0.76	71	3.12	0.54	996.66	34/114	30.696	100	1016.0 | 671.6 | 907.5 | 850.0 | 663.5 | 533.1 | 799.4 | 972.3 | 1006.4 | 418.1
	K.KQKVEGTEPTTAFNLFVGNLNFNK.S	2	2	2696.4	0.99	117	5.86	0.66	795.6	25/69	78.8682	130	1275.7 | 1796.7 | 900.3 | 1284.7 | 1890.8 | 806.2 | 1220.7 | 1052.3 | 1268.1 | 1644.5
	K.KQKVEGTEPTTAFNLFVGNLNFNK.S	3	10	2696.4	0.92	93	6.31	0.62	1356.07	39/138	79.0082	130	806.2 | 823.0 | 1052.3 | 1088.1 | 1276.6 | 1218.7 | 766.5 | 974.2 | 749.3 | 522.2
	K.KQKVEGTEPTTAFNLFVGNLNFNK.S	4	1	2696.4	0.1	51	4.36	0.34	1883.63	48/207	72.2645	100	598.3 | 823.5 | 896.6 | 806.1 | 851.1 | 813.1 | 549.4 | 766.5 | 522.1 | 946.9
	K.NDLAVVDVR.I	2	7	1000.54	0.93	40	3.33	0.2	1000.15	16/24	44.2671	215	587.5 | 658.4 | 414.1 | 343.2 | 378.0 | 389.3 | 373.9 | 771.5 | 612.3 | 754.6
	K.NLPYKVTQDELKEVFEDAAEIR.L	2	3	2607.33	0.39	120	5.04	0.57	1267.83	28/63	81.3103	130	1190.7 | 559.3 | 1548.5 | 1178.4 | 1893.8 | 950.3 | 1049.4 | 1181.8 | 1059.4 | 1663.6
	K.NLPYKVTQDELKEVFEDAAEIR.L	3	11	2607.33	-0.78	300	4.62	0.48	1607.99	42/126	46.9836	80	794.4 | 1190.5 | 950.2 | 715.6 | 559.2 | 1178.3 | 996.6 | 1025.0 | 1060.4 | 674.2
	K.QKVEGTEPTTAFNLFVGNLNFNK.S	2	4	2568.31	0.25	92	3.99	0.53	293.73	18/66	71.4204	130	1796.6 | 806.2 | 1052.3 | 905.2 | 1745.6 | 737.3 | 755.3 | 1211.6 | 1426.4 | 1499.5
	K.QKVEGTEPTTAFNLFVGNLNFNK.S	3	8	2568.31	0.91	74	4.1	0.42	774.08	38/132	161.744	215	1081.4 | 1024.8 | 1212.4 | 1015.9 | 522.4 | 1155.5 | 759.1 | 1052.7 | 749.4 | 1041.4
	K.SAPELKTGISDVFAK.N	2	1	1562.84	-0.53	63	3.82	0.44	793.77	22/42	51.9333	130	703.0 | 937.2 | 694.0 | 1065.2 | 464.2 | 1099.2 | 468.2 | 952.3 | 1178.4 | 1010.3
	K.SAPELKTGISDVFAKNDLAVVDVR.I	2	1	2544.37	0.35	103	4.86	0.58	947.25	24/69	39.8475	80	1099.3 | 1773.5 | 1648.6 | 1199.4 | 1000.4 | 1559.3 | 1194.2 | 1347.5 | 771.3 | 1445.2
	K.SAPELKTGISDVFAKNDLAVVDVR.I	3	3	2544.37	0.15	134	6.21	0.43	1612.06	45/138	66.8949	130	1136.1 | 960.1 | 274.1 | 1000.3 | 1057.1 | 723.3 | 909.6 | 1024.6 | 1127.5 | 771.3
	K.SAPELKTGISDVFAKNDLAVVDVR.I	4	1	2544.37	0.7	43	3.96	0.48	1920.94	63/207	77.8331	100	979.5 | 488.2 | 887.5 | 944.0 | 719.6 | 389.1 | 274.1 | 560.3 | 294.0 | 1029.1
	K.SKGIAYIEFK.T	2	3	1155.64	-0.45	45	3	0.5	699.73	17/27	45.4385	130	941.2 | 770.2 | 862.1 | 294.0 | 215.9 | 699.1 | 386.0 | 327.1 | 518.2 | 883.2
	K.TEADAEKTFEEKQGTEIDGR.S	2	1	2254.05	0.26	44	2.27	0.29	373.05	19/57	19.692	80	919.5 | 1013.1 | 1003.3 | 910.8 | 1511.3 | 858.6 | 747.2 | 1409.3 | 1379.6 | 1489.4
	K.TEADAEKTFEEKQGTEIDGR.S	3	3	2254.05	0.23	97	4.72	0.35	1079.47	41/114	29.6593	100	1012.1 | 675.6 | 1003.1 | 919.5 | 232.0 | 819.5 | 875.3 | 858.2 | 1122.1 | 884.1
	K.TGISDVFAK.N	2	3	937.5	-0.31	32	2.69	0.39	520.22	16/24	25.2406	80	666.1 | 779.2 | 390.2 | 579.2 | 272.1 | 836.2 | 158.9 | 365.1 | 226.9 | 359.1
	K.TGISDVFAKNDLAVVDVR.I	2	9	1919.02	0.25	112	5.5	0.49	1064.78	24/51	37.4222	80	1645.4 | 1346.3 | 1199.3 | 1058.2 | 771.3 | 1128.4 | 801.6 | 1241.3 | 824.5 | 886.2
	K.TGISDVFAKNDLAVVDVR.I	3	4	1919.02	-0.67	83	4.89	0.37	1824.21	39/102	65.6389	130	488.1 | 716.8 | 823.4 | 765.9 | 274.1 | 574.8 | 389.1 | 707.8 | 791.1 | 542.1
	K.TLFVKGLSEDTTEETLKESFDGSVR.A	3	1	2788.39	-0.64	138	5.26	0.62	973.47	42/144	64.282	130	1100.6 | 859.2 | 1165.1 | 1015.6 | 418.2 | 1186.6 | 850.1 | 1024.3 | 767.2 | 1091.6
	K.TLVLSNLSYSATEETLQEVFEK.A	2	9	2501.27	-0.75	107	5.36	0.47	1153.54	26/63	112.733	130	1510.3 | 1352.3 | 1122.2 | 1760.4 | 1423.3 | 993.3 | 1673.3 | 779.2 | 973.3 | 423.1
	K.TLVLSNLSYSATEETLQEVFEK.A	3	5	2501.27	0.82	116	5.68	0.46	1356.96	40/126	71.348	100	1040.0 | 423.0 | 991.3 | 1113.9 | 1094.5 | 1144.1 | 1178.4 | 1031.4 | 522.1 | 651.1
	K.VEGTEPTTAFNLFVGNLNFNK.S	2	7	2312.16	0	105	4.75	0.61	371.08	21/60	169.067	215	806.5 | 1042.8 | 1797.1 | 1052.7 | 1506.7 | 905.6 | 1288.5 | 1426.8 | 1279.8 | 899.2
	K.VEGTEPTTAFNLFVGNLNFNK.S	3	2	2312.16	0.03	84	4.49	0.47	1364.01	36/120	67.0685	100	896.3 | 704.3 | 522.1 | 630.8 | 1026.7 | 905.2 | 516.0 | 604.5 | 1260.1 | 1208.4
	K.VFGNEIKLEKPK.G	2	1	1401.81	-0.5	65	3.77	0.23	567.37	17/33	35.2672	100	578.4 | 1158.2 | 1030.2 | 637.5 | 855.3 | 569.5 | 244.0 | 372.2 | 226.0 | 614.3
	K.VTQDELKEVFEDAAEIR.L	2	2	1991.99	-0.64	88	5.97	0.51	1880.24	28/48	42.3222	80	1178.3 | 559.1 | 1306.3 | 1433.2 | 674.2 | 803.1 | 1419.4 | 887.6 | 925.2 | 1160.2
	K.VTQDELKEVFEDAAEIR.L	3	7	1991.99	-0.69	80	5.62	0.43	2326.59	38/96	73.2754	130	488.3 | 788.4 | 752.7 | 417.2 | 909.4 | 803.3 | 950.2 | 559.2 | 507.9 | 853.4
	R.AIRLELQGPRGSPNAR.S	3	2	1734.97	-0.58	47	4.38	0.32	748.14	30/90	35.7549	100	697.9 | 767.0 | 745.4 | 641.3 | 781.4 | 456.3 | 894.2 | 789.6 | 447.6 | 517.7
	R.KFGYVDFESAEDLEK.A	2	3	1776.83	-0.56	94	5.48	0.56	2619.27	28/42	57.1645	130	1067.2 | 1182.3 | 710.2 | 1501.2 | 791.2 | 1281.2 | 1388.2 | 1648.4 | 1630.3 | 825.0
	R.KFGYVDFESAEDLEKALELTGLK.V	2	1	2602.33	0.87	151	6.42	0.61	1638.57	28/66	90.6856	130	1237.6 | 1229.0 | 1214.5 | 1164.7 | 1893.7 | 1388.3 | 710.1 | 1616.5 | 972.4 | 986.3
	R.KFGYVDFESAEDLEKALELTGLK.V	3	2	2602.33	1.09	123	5.23	0.46	973.16	39/132	189.85	215	1238.0 | 1164.5 | 1064.9 | 947.4 | 1054.4 | 1200.0 | 972.5 | 1036.9 | 1229.4 | 1004.8
	R.SISLYYTGEK.G	2	8	1160.58	-0.47	39	3.38	0.34	786.66	20/27	24.7	80	960.2 | 760.2 | 201.0 | 173.0 | 873.2 | 383.0 | 480.8 | 434.2 | 333.0 | 931.4
	R.SISLYYTGEKGQNQDYR.G	2	2	2021.96	-0.52	108	4.01	0.58	703.33	20/48	40.6404	130	880.3 | 1684.4 | 338.1 | 1295.3 | 911.5 | 1194.3 | 1458.3 | 1667.4 | 729.9 | 811.2
	R.SISLYYTGEKGQNQDYRGGK.N	2	2	2264.09	-0.55	79	4.34	0.57	677.23	21/57	36.7768	130	1068.5 | 580.2 | 1684.5 | 1059.6 | 1250.3 | 452.2 | 1032.6 | 1436.3 | 994.3 | 1537.5
	R.SISLYYTGEKGQNQDYRGGK.N	3	3	2264.09	-0.63	56	3.49	0.47	719	34/114	36.6461	130	1032.5 | 932.5 | 689.0 | 851.4 | 989.1 | 580.2 | 1023.6 | 683.2 | 625.8 | 842.1
P08107|HSP71_HUMAN Heat shock 70 kDa protein 1 - Homo sapiens (Human)						210	320.43	51.79	70009.2	220 (220 0 0 0 0)			51	174	0.29
	K.AAAIGIDLGTTYSCVGVFQHGK.V	2	6	2208.11	-0.68	136	5.62	0.24	1175.17	28/63	69.5349	130	1483.3 | 772.2 | 1596.4 | 1224.2 | 1325.3 | 1711.5 | 616.1 | 1426.4 | 997.6 | 942.0
	K.AAAIGIDLGTTYSCVGVFQHGK.V	3	3	2208.11	0.03	113	3.35	0.37	629.31	36/126	71.1971	130	941.5 | 856.5 | 913.1 | 998.0 | 666.1 | 953.1 | 799.0 | 887.1 | 965.9 | 1033.9
	K.AQIHDLVLVGGSTR.I	2	6	1465.81	-0.46	86	4.81	0	2164.36	26/39	25.0659	80	477.1 | 577.3 | 1016.3 | 989.3 | 901.3 | 633.9 | 1153.3 | 890.2 | 565.1 | 420.1
	K.ATAGDTHLGGEDFDNRLVNHFVEEFK.R	3	4	2918.37	-0.72	98	5.48	0.62	1174.35	39/150	65.866	100	1076.6 | 766.6 | 897.6 | 1313.0 | 1133.6 | 1252.7 | 1387.2 | 1125.2 | 876.2 | 892.8
	K.ATAGDTHLGGEDFDNRLVNHFVEEFK.R	4	1	2918.37	1.09	41	4.34	0.35	932.03	55/225	66.0243	100	916.4 | 876.0 | 892.8 | 870.1 | 835.5 | 910.5 | 953.2 | 598.9 | 669.8 | 1076.5
	K.ATAGDTHLGGEDFDNRLVNHFVEEFKR.K	3	7	3074.47	1.15	113	3.41	0.47	514.38	35/156	177.118	215	844.8 | 1451.5 | 887.4 | 1155.0 | 1330.7 | 1387.6 | 1125.5 | 1211.6 | 945.0 | 1249.5
	K.ATAGDTHLGGEDFDNRLVNHFVEEFKR.K	4	2	3074.47	1.06	119	3.84	0.48	1294.46	54/234	39.5681	80	968.3 | 650.8 | 944.5 | 708.4 | 887.5 | 563.4 | 689.2 | 1060.9 | 853.4 | 962.0
	K.ELEQVCNPIISGLYQGAGGPGPGGFGAQGPK.G	3	5	2998.47	0.83	300	7.6	0.64	3499.49	59/180	43.8012	80	931.1 | 535.3 | 1139.2 | 1069.2 | 1092.2 | 802.1 | 656.4 | 1200.7 | 563.7 | 1191.6
	K.FGDPVVQSDMK.H	2	3	1222.58	-0.42	55	3.68	0.42	819.47	19/30	20.4951	80	903.2 | 452.3 | 320.0 | 509.8 | 707.1 | 480.1 | 945.1 | 516.1 | 278.0 | 743.1
	K.FGDPVVQSDMKHWPFQVINDGDKPK.V	3	6	2884.41	1.08	104	3.05	0.23	748.59	40/144	133.019	215	856.3 | 1257.5 | 1171.9 | 764.8 | 850.3 | 1321.4 | 894.5 | 1357.7 | 1127.0 | 679.7
	K.FGDPVVQSDMKHWPFQVINDGDKPK.V	4	1	2884.41	0.97	106	3.81	0.42	786.86	59/216	63.7154	130	856.3 | 894.5 | 913.6 | 642.5 | 791.2 | 824.0 | 647.8 | 320.1 | 850.2 | 888.7
	K.GGSGSGPTIEEVD	2	2	1204.53	-0.54	48	2.33	0.45	422.55	15/36	16.8443	80	536.1 | 1071.2 | 714.1 | 491.1 | 696.1 | 527.3 | 973.2 | 843.0 | 233.1 | 859.2
	K.HWPFQVINDGDKPK.V	2	1	1680.85	-0.58	97	3.69	0.62	750.73	22/39	47.8475	100	1357.4 | 324.0 | 772.3 | 1309.2 | 1137.3 | 544.2 | 679.4 | 776.9 | 1339.3 | 763.9
	K.HWPFQVINDGDKPK.V	3	2	1680.85	-0.58	72	5.55	0.44	958.4	32/78	48.8302	130	679.5 | 772.5 | 795.2 | 324.0 | 696.2 | 372.2 | 443.8 | 398.3 | 659.2 | 908.2
	K.LDKAQIHDLVLVGGSTR.I	2	4	1822.02	-0.46	136	5.15	0.6	1374.59	27/48	34.2587	100	797.4 | 1153.3 | 689.3 | 477.2 | 1345.4 | 788.4 | 1016.4 | 1266.4 | 1133.4 | 806.3
	K.LDKAQIHDLVLVGGSTR.I	3	5	1822.02	-0.63	79	4.68	0.46	1229.85	35/96	27.2575	80	477.1 | 673.2 | 689.2 | 420.1 | 702.4 | 517.8 | 788.2 | 453.3 | 532.0 | 461.2
	K.LLQDFFNGR.D	2	13	1109.57	0.94	51	3.73	0.22	1219.32	18/24	95.4719	215	442.5 | 883.5 | 755.4 | 433.5 | 493.4 | 347.3 | 617.4 | 640.4 | 227.1 | 764.4
	K.LLQDFFNGRDLNK.S	2	7	1579.82	-0.47	60	3.9	0.3	1211.48	22/36	35.8304	80	668.5 | 1110.3 | 677.5 | 963.3 | 1206.3 | 1319.3 | 374.1 | 1225.3 | 604.4 | 1434.4
	K.MKEIAEAYLGYPVTNAVITVPAYFNDSQR.Q	2	1	3260.63	1.12	47	3.83	0.36	411.25	23/84	46.7005	80	1097.2 | 1993.2 | 1269.2 | 1965.9 | 1297.2 | 1411.1 | 1197.4 | 1080.2 | 1851.6 | 1051.4
	K.MKEIAEAYLGYPVTNAVITVPAYFNDSQR.Q	3	14	3260.63	0.82	118	4.34	0.43	831.01	38/168	70.1677	130	1001.2 | 1297.3 | 996.6 | 1269.3 | 1196.3 | 982.6 | 992.0 | 1410.4 | 926.5 | 877.3
	K.MKEIAEAYLGYPVTNAVITVPAYFNDSQR.Q	4	1	3260.63	0.5	54	3.07	0.36	504.06	46/252	70.1851	130	716.3 | 1097.2 | 549.4 | 683.5 | 1082.5 | 735.4 | 1024.0 | 1102.1 | 635.4 | 722.3
	K.NQVALNPQNTVFDAK.R	2	21	1658.85	-0.66	104	4.86	0.51	1128.86	25/42	48.6411	130	1019.2 | 1133.2 | 640.1 | 1317.2 | 526.1 | 623.1 | 1246.2 | 606.1 | 480.2 | 342.1
	K.NQVALNPQNTVFDAKR.L	2	10	1814.95	-0.56	113	4.68	0.51	1161.25	25/45	42.5423	130	1175.4 | 1289.4 | 787.0 | 374.2 | 737.5 | 1473.4 | 1402.3 | 636.3 | 836.2 | 342.1
	K.RKELEQVCNPIISGLYQGAGGPGPGGFGAQGPK.G	3	2	3282.67	1.03	300	8.58	0.68	3524.89	62/192	67.8807	130	986.6 | 1183.4 | 1311.4 | 1491.7 | 915.3 | 1363.7 | 922.6 | 1423.4 | 1520.3 | 1015.7
	K.RKELEQVCNPIISGLYQGAGGPGPGGFGAQGPK.G	4	1	3282.67	0.62	141	4.4	0.55	2719.52	72/288	67.9809	130	535.3 | 1108.0 | 738.9 | 1079.0 | 995.2 | 909.7 | 1184.6 | 1050.6 | 1069.3 | 563.7
	K.VLDKCQEVISWLDANTLAEKDEFEHK.R	3	1	3060.5	1.27	52	4.4	0.39	1343.38	41/150	79.8854	130	1303.6 | 1108.1 | 912.2 | 844.2 | 1123.1 | 950.2 | 944.6 | 1389.4 | 1152.4 | 915.3
	K.VQKLLQDFFNGRDLNK.S	3	1	1935.05	0.76	69	4.6	0.45	830.11	33/90	63.6689	130	855.0 | 790.4 | 555.9 | 781.5 | 733.7 | 570.1 | 845.6 | 895.0 | 825.3 | 469.2
	R.ARFEELCSDLFR.S	2	6	1485.72	-0.36	54	4.07	0.4	930.1	21/33	71.636	130	1051.2 | 435.2 | 853.2 | 982.3 | 633.2 | 1258.3 | 504.1 | 1164.2 | 1311.3 | 1111.2
	R.ARFEELCSDLFR.S	3	1	1485.72	-0.63	34	4.5	0.28	1221.6	28/66	43.0771	80	425.2 | 373.7 | 582.7 | 322.0 | 637.2 | 435.1 | 740.2 | 746.1 | 370.5 | 359.7
	R.ARFEELCSDLFRSTLEPVEK.A	3	1	2369.18	1.45	103	3.13	0.38	870.23	37/114	77.5093	100	949.5 | 1047.6 | 1112.0 | 659.9 | 1051.2 | 472.1 | 1033.6 | 884.9 | 868.9 | 1121.4
	R.DAKLDKAQIHDLVLVGGSTR.I	2	1	2136.18	-0.3	138	5.97	0.56	1805.84	28/57	45.7162	130	901.5 | 1153.4 | 1593.6 | 1235.4 | 1465.5 | 689.3 | 477.2 | 1659.6 | 983.4 | 1447.5
	R.DAKLDKAQIHDLVLVGGSTR.I	3	2	2136.18	1.23	102	5.32	0.51	2104.67	39/114	47.6108	130	830.5 | 576.4 | 781.0 | 477.1 | 586.2 | 911.5 | 859.0 | 618.4 | 788.3 | 650.9
	R.FEELCSDLFR.S	2	1	1258.58	-0.42	59	3.58	0.37	1056.18	19/27	40.7753	80	982.2 | 740.1 | 853.3 | 276.9 | 519.1 | 406.0 | 249.0 | 322.1 | 550.2 | 435.1
	R.IINEPTAAAIAYGLDR.T	2	24	1687.9	-0.54	122	5.3	0.62	1466.71	27/45	35.6359	80	1218.3 | 694.1 | 460.1 | 623.3 | 949.2 | 994.2 | 1228.2 | 731.1 | 470.2 | 1065.3
	R.IINEPTAAAIAYGLDR.T	3	11	1687.9	-0.67	73	4.73	0.56	1615.35	35/90	34.5348	80	460.2 | 497.8 | 699.9 | 624.2 | 694.2 | 290.1 | 403.1 | 643.9 | 674.2 | 731.4
	R.KFGDPVVQSDMK.H	2	3	1350.67	-0.52	63	3.06	0.46	775	19/33	19.2089	130	903.1 | 448.1 | 1073.2 | 1123.2 | 1222.2 | 1024.2 | 278.0 | 824.3 | 895.2 | 431.0
	R.LIGDAAKNQVALNPQNTVFDAK.R	3	4	2327.24	0.01	63	4.54	0.34	1020.1	37/126	52.1293	130	1019.3 | 654.8 | 510.2 | 646.2 | 1133.2 | 597.7 | 1051.1 | 541.2 | 649.2 | 924.6
	R.LIGDAAKNQVALNPQNTVFDAKR.L	3	5	2483.34	-0.76	80	6.3	0.55	1382.58	40/132	62.5407	100	1175.3 | 588.2 | 1129.6 | 753.3 | 1308.3 | 636.4 | 645.5 | 1194.3 | 1043.6 | 950.3
	R.LIGDAAKNQVALNPQNTVFDAKR.L	4	1	2483.34	0.93	79	4.32	0.5	1219.66	54/198	62.6891	100	753.3 | 737.5 | 747.8 | 702.0 | 505.9 | 696.0 | 541.3 | 491.9 | 787.5 | 790.8
	R.LVNHFVEEFK.R	2	4	1261.66	-0.39	53	3.79	0.46	1362.47	20/27	28.5447	80	525.3 | 968.2 | 294.0 | 798.2 | 1049.2 | 935.3 | 839.2 | 516.6 | 405.2 | 1115.2
	R.LVNHFVEEFK.R	3	1	1261.66	-0.43	38	3.35	0.51	403.04	23/54	28.5593	80	525.3 | 574.6 | 294.1 | 516.7 | 552.1 | 341.8 | 185.0 | 212.9 | 484.7 | 566.4
	R.LVNHFVEEFKR.K	2	5	1417.76	-0.49	64	2.9	0.38	496.82	15/30	40.807	130	603.4 | 954.3 | 807.3 | 594.9 | 546.4 | 579.2 | 611.1 | 450.2 | 1091.3 | 839.2
	R.LVNHFVEEFKR.K	3	1	1417.76	-0.41	46	3.52	0.5	871.23	29/60	24.3952	80	603.3 | 594.9 | 402.7 | 546.3 | 652.9 | 225.6 | 184.9 | 281.0 | 585.8 | 708.2
	R.MVQEAEKYKAEDEVQR.E	2	2	1952.94	-0.55	76	5.35	0.49	1860.53	27/45	13.3048	100	531.1 | 1137.3 | 846.2 | 1423.2 | 1265.3 | 853.1 | 646.1 | 775.2 | 1394.3 | 1465.3
	R.MVQEAEKYKAEDEVQR.E	3	5	1952.94	-0.58	80	4.27	0.35	1749.03	38/90	25.7512	130	569.4 | 853.1 | 798.0 | 862.4 | 531.1 | 846.2 | 733.9 | 575.2 | 712.4 | 911.5
	R.TLSSSTQASLEIDSLFEGIDFYTSITR.A	2	3	2981.46	1.13	122	5.09	0.31	1017	26/78	84.0635	100	1002.3 | 1172.3 | 1301.3 | 1763.6 | 887.3 | 1648.6 | 740.2 | 1979.6 | 1877.7 | 1962.6
	R.TLSSSTQASLEIDSLFEGIDFYTSITR.A	3	4	2981.46	-0.28	108	6.18	0.49	2317.98	46/156	84.0215	100	1203.2 | 476.2 | 1288.4 | 1344.5 | 1253.7 | 1404.3 | 577.2 | 887.2 | 1172.3 | 740.2
	R.VSAKNALESYAFNMK.S	2	2	1672.84	-0.6	106	4.45	0.41	1401.57	23/42	42.9499	130	1287.2 | 989.2 | 744.0 | 1102.2 | 1173.2 | 773.2 | 610.1 | 768.5 | 708.2 | 684.3
P07355|ANXA2_HUMAN Annexin A2 - Homo sapiens (Human)						300	320.38	75.52	38579.8	193 (193 0 0 0 0)			45	122	0.37
	K.ALLYLCGGDD	1	1	1039.48	-0.4	37	2.58	0.46	516.13	13/27	36.1778	80	906.0 | 579.1 | 742.1 | 791.1 | 574.0 | 855.2 | 677.2 | 546.2 | 734.2 | 707.0
	K.AYTNFDAERDALNIETAIK.T	2	8	2155.07	-0.59	85	5.02	0.53	1413.43	25/54	63.1079	130	1183.3 | 1367.3 | 1443.4 | 1723.5 | 1594.4 | 972.4 | 939.6 | 1481.3 | 798.0 | 930.7
	K.AYTNFDAERDALNIETAIK.T	3	4	2155.07	1.12	63	4.31	0.29	1389.92	39/108	63.1227	130	961.1 | 635.3 | 788.4 | 1005.4 | 780.0 | 910.6 | 561.2 | 629.6 | 854.0 | 996.1
	K.AYTNFDAERDALNIETAIKTK.G	2	2	2384.21	-0.58	75	4.72	0.58	751.12	23/60	57.3035	100	1119.6 | 1128.5 | 837.0 | 1594.4 | 1724.5 | 1110.6 | 1367.2 | 1101.6 | 1672.6 | 790.2
	K.AYTNFDAERDALNIETAIKTK.G	3	3	2384.21	1.12	300	5.66	0.59	2160.93	42/120	57.1202	100	1075.6 | 711.7 | 717.3 | 1025.2 | 894.5 | 1017.2 | 661.3 | 968.1 | 732.4 | 1067.1
	K.GDLENAFLNLVQCIQNKPLYFADR.L	3	1	2781.4	0.11	131	5.23	0.47	872.05	34/138	85.2509	100	1091.6 | 1018.1 | 1184.6 | 1127.5 | 1248.8 | 798.4 | 734.4 | 730.1 | 583.0 | 848.4
	K.GLGTDEDSLIEIICSR.T	2	14	1720.84	-0.65	124	5.54	0.53	2021.48	27/45	66.9493	100	720.2 | 478.2 | 365.0 | 591.2 | 1243.2 | 1033.3 | 983.2 | 1356.2 | 1148.3 | 1225.2
	K.GTDVPKWISIMTER.S	2	4	1632.84	-0.57	83	3.25	0.43	509.88	19/39	70.9412	130	631.0 | 1260.3 | 1035.3 | 736.2 | 681.1 | 536.2 | 582.5 | 1163.4 | 345.0 | 897.2
	K.GVDEVTIVNILTNR.S	2	11	1542.85	-0.58	71	4.9	0.5	1522.71	23/39	44.8404	80	390.2 | 1153.3 | 503.2 | 696.1 | 1043.4 | 1040.2 | 1135.2 | 289.1 | 1254.2 | 942.4
	K.LSLEGDHSTPPSAYGSVK.A	2	21	1844.9	-0.59	143	4.39	0.49	676.6	26/51	22.6944	80	1230.2 | 839.2 | 752.2 | 1006.2 | 1093.2 | 822.9 | 791.1 | 757.2 | 553.3 | 701.8
	K.SALSGHLETVILGLLK.T	2	4	1650.98	0.01	117	5.38	0.48	1815.24	23/45	200.846	215	985.7 | 747.3 | 1098.7 | 666.5 | 690.6 | 1108.7 | 553.3 | 640.0 | 1278.7 | 1391.9
	K.SALSGHLETVILGLLK.T	3	8	1650.98	-0.59	64	5.12	0.38	1072.78	38/90	84.4156	130	747.5 | 690.6 | 738.2 | 430.2 | 656.3 | 489.4 | 647.1 | 611.9 | 681.6 | 995.2
	K.SALSGHLETVILGLLKTPAQYDASELK.A	3	3	2854.56	0.15	120	7.61	0.55	2600.13	53/156	96.2929	130	1121.3 | 1222.3 | 867.6 | 862.2 | 1151.7 | 1292.3 | 1095.2 | 858.6 | 1155.1 | 1248.7
	K.SALSGHLETVILGLLKTPAQYDASELK.A	4	1	2854.56	-1.2	65	4.58	0.5	1093.04	49/234	96.4276	130	818.0 | 611.4 | 639.9 | 868.1 | 602.3 | 554.9 | 874.6 | 789.5 | 825.2 | 630.9
	K.SALSGHLETVILGLLKTPAQYDASELKASMK.G	3	1	3271.76	0.9	84	7	0.7	1341.79	43/180	54.4918	80	1538.2 | 867.6 | 1239.3 | 1304.6 | 964.3 | 1361.0 | 1154.6 | 836.6 | 1001.2 | 1639.3
	K.SALSGHLETVILGLLKTPAQYDASELKASMK.G	4	1	3271.76	1.86	68	6.93	0.66	1324.06	62/270	54.5105	80	745.9 | 893.5 | 1026.1 | 931.2 | 1001.3 | 997.5 | 885.0 | 952.8 | 751.0 | 735.9
	K.SLYYYIQQDTKGDYQK.A	2	4	2012.96	-0.6	105	4.99	0.56	1644.19	25/45	39.2632	130	839.2 | 907.0 | 825.5 | 1323.3 | 1575.3 | 1193.3 | 610.2 | 438.2 | 1210.2 | 1486.4
	K.SYSPYDMLESIR.K	2	2	1460.67	-0.48	76	3.75	0.45	962.44	20/33	42.0902	80	605.9 | 597.0 | 1123.2 | 562.4 | 1210.2 | 338.0 | 375.3 | 1086.1 | 617.3 | 223.0
	K.SYSPYDMLESIRK.E	2	4	1588.77	-0.53	75	3.21	0.46	552.21	18/36	63.6295	130	626.5 | 669.8 | 876.3 | 503.2 | 1251.4 | 632.3 | 376.1 | 713.0 | 991.3 | 661.4
	K.TDLEKDIISDTSGDFR.K	2	1	1811.87	-0.55	89	4.23	0.6	988.19	20/45	33.1655	80	1490.2 | 682.1 | 322.1 | 797.0 | 997.1 | 1225.2 | 1130.3 | 815.0 | 1111.2 | 742.3
	K.TDLEKDIISDTSGDFR.K	3	1	1811.87	-0.74	49	3.95	0.43	1673.16	37/90	33.2077	80	494.1 | 736.8 | 433.8 | 928.2 | 322.1 | 815.2 | 866.1 | 798.2 | 884.1 | 464.7
	K.TDLEKDIISDTSGDFRK.L	2	8	1939.96	0.03	112	3.16	0.55	759.36	25/48	92.329	215	862.9 | 906.8 | 810.5 | 1490.7 | 1130.5 | 450.4 | 1238.7 | 1051.6 | 898.2 | 1353.8
	K.TDLEKDIISDTSGDFRK.L	3	8	1939.96	-0.62	124	6.05	0.61	3230.01	42/96	48.6073	100	575.6 | 741.5 | 862.5 | 450.3 | 806.0 | 405.7 | 709.2 | 507.0 | 928.2 | 815.2
	K.TKGVDEVTIVNILTNR.S	2	4	1771.99	-0.56	93	5.32	0.51	1889.17	25/45	69.445	130	1043.3 | 730.3 | 1271.4 | 1542.5 | 1142.4 | 1386.4 | 503.1 | 390.1 | 1382.4 | 711.2
	K.TKGVDEVTIVNILTNR.S	3	4	1771.99	-0.64	53	4.62	0.26	2831.38	38/90	69.4275	130	503.2 | 390.1 | 691.7 | 730.3 | 682.9 | 742.4 | 521.6 | 289.0 | 829.3 | 943.3
	K.TPAQYDASELK.A	2	10	1222.6	-0.4	82	3.49	0.4	839.53	17/30	15.2687	80	825.1 | 1024.3 | 953.2 | 260.1 | 676.1 | 548.2 | 270.1 | 252.0 | 945.1 | 504.2
	K.TPAQYDASELKASMK.G	2	2	1639.8	-0.05	110	4.67	0.58	1076.07	25/42	46.4846	215	721.7 | 964.6 | 1242.6 | 677.4 | 1079.6 | 685.9 | 756.4 | 436.4 | 893.4 | 1275.7
	K.TPAQYDASELKASMK.G	3	4	1639.8	0.39	89	3.88	0.37	1325.41	35/84	24.7917	130	721.4 | 621.9 | 483.6 | 685.9 | 677.3 | 339.2 | 770.0 | 749.0 | 436.1 | 475.5
	K.WISIMTER.S	2	6	1035.53	0.58	40	2.88	0.19	582.48	16/21	38.0594	100	736.1 | 272.0 | 299.9 | 254.9 | 401.0 | 649.1 | 387.0 | 688.1 | 405.1 | 281.0
	R.AEDGSVIDYELIDQDARDLYDAGVK.R	3	4	2770.31	-0.01	89	3.7	0.46	757.8	37/144	59.5839	100	1106.5 | 1286.0 | 1050.4 | 1156.5 | 1228.4 | 1199.6 | 1090.5 | 1276.6 | 992.4 | 733.4
	R.AEDGSVIDYELIDQDARDLYDAGVKR.K	3	3	2926.41	1.02	83	3.74	0.25	932.2	44/150	145.701	215	1185.0 | 754.3 | 1071.0 | 1128.1 | 909.9 | 1364.0 | 1234.5 | 1200.0 | 530.5 | 871.4
	R.KGTDVPKWISIMTER.S	2	1	1760.94	-0.54	104	4.22	0.56	844.64	24/42	65.9891	130	1260.4 | 1359.4 | 816.8 | 1035.3 | 736.2 | 501.2 | 402.0 | 483.1 | 808.1 | 788.5
	R.KGTDVPKWISIMTER.S	3	2	1760.94	-0.45	79	4.98	0.53	1744.77	36/84	60.8992	100	736.2 | 817.0 | 513.4 | 726.2 | 849.2 | 680.5 | 501.1 | 447.9 | 649.2 | 456.6
	R.QDIAFAYQR.R	2	8	1111.55	0.92	46	3.4	0.37	577.81	18/24	45.2886	215	411.1 | 684.4 | 466.3 | 755.4 | 629.2 | 868.5 | 357.3 | 303.3 | 340.1 | 792.2
	R.RAEDGSVIDYELIDQDAR.D	2	2	2064.98	-0.51	125	5.72	0.56	1678.34	30/51	37.3125	100	943.2 | 1122.2 | 472.0 | 1593.4 | 1576.4 | 1819.5 | 489.1 | 830.2 | 1235.2 | 455.1
	R.RAEDGSVIDYELIDQDAR.D	3	2	2064.98	-0.77	62	5.01	0.37	2935	43/102	31.2913	80	604.1 | 946.3 | 853.3 | 910.3 | 789.3 | 361.2 | 936.9 | 617.9 | 830.2 | 246.1
	R.RAEDGSVIDYELIDQDARDLYDAGVK.R	3	4	2926.41	1.08	128	6.06	0.51	1662.81	51/150	67.4985	100	1277.5 | 1228.1 | 472.1 | 374.2 | 1390.7 | 1082.0 | 1341.6 | 554.4 | 675.7 | 1576.4
	R.SNAQRQDIAFAYQR.R	2	4	1667.83	-0.47	75	5.43	0.41	1161.39	23/39	34.5925	130	755.3 | 984.2 | 1131.3 | 1202.2 | 1111.2 | 537.2 | 1493.3 | 684.3 | 913.1 | 557.2
	R.SNAQRQDIAFAYQR.R	3	1	1667.83	0.14	75	4.69	0.27	2213.61	37/78	22.4073	100	684.0 | 457.3 | 492.6 | 466.0 | 755.2 | 483.9 | 448.4 | 342.7 | 733.9 | 747.3
	R.SNAQRQDIAFAYQRR.T	3	2	1823.93	-0.55	49	4.32	0.35	657.96	34/84	30.2529	130	512.9 | 800.2 | 825.4 | 834.4 | 676.2 | 984.2 | 783.1 | 803.8 | 703.7 | 768.0
	R.TNQELQEINR.V	2	6	1244.62	-0.04	51	3.45	0.13	620.07	16/27	23.9699	215	531.4 | 982.6 | 289.4 | 956.6 | 772.5 | 1029.5 | 819.6 | 901.6 | 515.7 | 473.3
	R.TNQELQEINRVYK.E	2	2	1634.85	-0.58	75	3.38	0.28	802.5	18/36	27.8962	130	1325.3 | 679.3 | 921.2 | 701.6 | 1488.3 | 1162.4 | 1049.3 | 710.5 | 310.1 | 1226.3
	R.TNQELQEINRVYKEMYK.T	3	5	2186.09	1.23	46	4.37	0.52	1368.22	35/96	56.9374	100	986.0 | 922.0 | 858.0 | 801.0 | 652.3 | 978.0 | 658.0 | 913.1 | 1048.4 | 873.5
P08238|HS90B_HUMAN Heat shock protein HSP 90-beta - Homo sapiens (Human)						166	310.37	38.26	83212.2	196 (196 0 0 0 0)			43	229	0.19
	K.AQALRDNSTMGYMMAK.K	2	2	1787.82	-0.56	102	4.42	0.55	2266.93	29/45	27.6539	130	655.1 | 1308.2 | 1439.2 | 1088.2 | 1570.3 | 1133.2 | 1641.3 | 700.1 | 480.1 | 794.9
	K.AQALRDNSTMGYMMAKK.H	3	1	1915.92	-0.7	54	5.03	0.51	1919.5	43/96	23.3046	100	859.0 | 828.2 | 959.2 | 823.4 | 480.3 | 850.1 | 771.2 | 894.4 | 414.8 | 470.4
	K.ELKIDIIPNPQER.T	2	2	1564.87	-0.48	48	3.33	0.26	395.05	18/36	54.0997	130	853.2 | 1081.3 | 694.3 | 966.3 | 719.1 | 1048.6 | 1194.3 | 466.2 | 583.2 | 662.6
	K.EQVANSAFVER.V	2	14	1249.62	-0.06	60	2.36	0.48	409.07	15/30	30.8104	215	708.4 | 550.4 | 403.3 | 893.5 | 304.3 | 822.5 | 829.3 | 928.4 | 524.2 | 410.2
	K.HLEINPDHPIVETLR.Q	2	8	1782.95	-0.48	100	5.04	0.5	1531.4	26/42	44.8846	100	964.4 | 1176.4 | 819.3 | 827.4 | 607.2 | 767.1 | 1290.4 | 362.2 | 758.1 | 956.4
	K.HLEINPDHPIVETLR.Q	3	8	1782.95	-0.51	72	4.34	0.54	1566.02	35/84	44.8254	100	766.9 | 827.3 | 757.9 | 478.7 | 414.3 | 823.5 | 819.2 | 251.0 | 702.4 | 482.7
	K.IDIIPNPQER.T	2	15	1194.65	-0.05	58	2.68	0.21	518.92	19/27	57.5606	215	740.5 | 455.2 | 427.3 | 342.2 | 484.5 | 853.5 | 757.5 | 371.0 | 529.4 | 966.6
	K.KHLEINPDHPIVETLR.Q	2	7	1911.05	-0.57	105	5.23	0.4	1143.48	22/45	39.9351	100	892.5 | 1176.4 | 827.4 | 1290.4 | 735.3 | 1084.3 | 824.1 | 1403.4 | 718.3 | 883.6
	K.KHLEINPDHPIVETLR.Q	3	2	1911.05	-0.74	45	3.26	0.33	301.82	25/90	26.1271	80	823.5 | 827.2 | 892.3 | 766.9 | 482.7 | 542.8 | 947.3 | 569.0 | 1084.4 | 534.4
	K.KHSQFIGYPITLYLEK.E	2	1	1937.05	0.46	91	4.24	0.55	689.42	19/45	66.5298	130	905.0 | 895.8 | 1196.3 | 1671.5 | 741.3 | 1309.3 | 1139.3 | 775.1 | 1385.5 | 1456.6
	K.LGIHEDSTNR.R	2	1	1141.56	-0.01	32	2.8	0.3	661.58	18/27	19.7046	215	429.8 | 721.4 | 477.3 | 486.2 | 665.5 | 858.5 | 421.2 | 656.6 | 506.0 | 393.3
	K.NLKLGIHEDSTNR.R	2	2	1496.78	-0.47	102	3.69	0.51	1045.92	21/36	28.0175	100	635.4 | 1028.2 | 858.1 | 477.1 | 1141.2 | 1020.3 | 469.2 | 639.2 | 592.1 | 971.3
	K.NLKLGIHEDSTNR.R	3	1	1496.78	-0.54	53	3.18	0.4	748.95	27/72	25.4438	130	571.4 | 635.1 | 721.1 | 592.1 | 429.7 | 424.0 | 388.8 | 200.1 | 692.0 | 626.9
	K.SIYYITGESK.E	1	1	1160.58	-0.36	39	2.56	0.29	368.75	16/27	21.8261	80	1031.2 | 521.1 | 739.2 | 634.2 | 867.2 | 960.2 | 610.3 | 797.3 | 509.0 | 622.1
	K.SIYYITGESK.E	2	8	1160.58	-0.03	51	3.02	0.51	857.51	18/27	43.1641	215	960.5 | 480.9 | 797.4 | 420.3 | 741.3 | 201.1 | 927.4 | 173.1 | 1014.4 | 364.2
	K.SIYYITGESKEQVANSAFVER.V	2	5	2391.18	-0.63	137	6.22	0.66	1346.48	25/60	36.3932	100	893.3 | 1464.4 | 1650.4 | 1751.5 | 1096.1 | 1120.3 | 992.3 | 822.2 | 1015.1 | 876.4
	K.SIYYITGESKEQVANSAFVER.V	3	8	2391.18	0.92	130	5.76	0.57	2365.1	42/120	38.9989	130	550.2 | 886.0 | 1044.4 | 876.4 | 893.3 | 994.9 | 912.4 | 621.2 | 922.0 | 700.9
	K.SIYYITGESKEQVANSAFVERVR.K	3	1	2646.35	0.21	83	3.92	0.5	705.7	35/132	52.8845	130	816.5 | 1004.5 | 953.6 | 1060.7 | 1224.1 | 1142.5 | 762.0 | 707.7 | 670.0 | 753.1
	K.TKPIWTRNPDDITQEEYGEFYK.S	3	3	2730.31	1.1	300	4.5	0.54	1150.19	50/126	51.0447	100	1251.6 | 834.8 | 1146.2 | 1293.2 | 719.5 | 1138.1 | 1242.2 | 662.8 | 1406.2 | 1053.1
	R.DNSTMGYMMAK.K	2	2	1248.51	-0.47	55	3.63	0.54	978.56	19/30	36.7152	130	700.1 | 480.1 | 831.0 | 1019.1 | 530.9 | 549.0 | 932.0 | 230.0 | 349.0 | 751.9
	R.GFEVVYMTEPIDEYCVQQLK.E	2	2	2391.13	-0.7	101	5.94	0.37	872.61	27/57	87.0648	130	1335.3 | 1038.1 | 1056.1 | 1464.3 | 1565.4 | 927.1 | 826.1 | 909.2 | 1859.5 | 1697.4
	R.GFEVVYMTEPIDEYCVQQLK.E	3	3	2391.13	0.86	139	4.93	0.25	1384.88	39/114	86.8899	130	930.4 | 732.9 | 668.4 | 532.1 | 695.1 | 1123.3 | 927.1 | 980.4 | 718.2 | 1056.1
	R.GFEVVYMTEPIDEYCVQQLKEFDGK.S	3	5	2967.38	0.9	66	3.29	0.33	446.74	29/144	75.5077	100	1218.5 | 1071.5 | 1137.0 | 1268.5 | 1209.6 | 926.9 | 826.1 | 1056.1 | 532.2 | 695.1
	R.IMKAQALRDNSTMGYMMAK.K	3	2	2160.04	-0.67	150	4.08	0.47	1536.61	39/108	44.3282	130	894.5 | 639.9 | 958.5 | 859.0 | 634.0 | 795.4 | 850.1 | 950.0 | 831.2 | 1007.5
	R.KRGFEVVYMTEPIDEYCVQQLK.E	3	1	2675.32	1.24	105	5.4	0.44	1269.02	39/126	66.4519	100	670.7 | 1335.3 | 1081.1 | 1340.4 | 775.9 | 1125.1 | 979.4 | 661.8 | 1010.2 | 816.3
	R.LSELLRYHTSQSGDEMTSLSEYVSR.M	3	1	2888.37	1.02	104	6.44	0.57	2599.55	47/144	59.8646	130	859.0 | 795.0 | 740.2 | 1041.3 | 1066.2 | 786.0 | 1301.3 | 1075.1 | 1172.3 | 1314.6
	R.LVSSPCCIVTSTYGWTANMER.I	2	7	2318.06	-0.63	119	4.28	0.62	666.85	20/60	44.4388	80	721.2 | 964.2 | 1416.4 | 1315.2 | 1516.3 | 907.4 | 1228.2 | 1597.3 | 1053.4 | 620.2
	R.LVSSPCCIVTSTYGWTANMER.I	3	2	2318.06	0.9	33	4.51	0.43	984.71	33/120	56.5399	100	1053.8 | 549.1 | 1044.4 | 620.1 | 474.1 | 850.0 | 876.2 | 964.2 | 885.2 | 674.8
	R.NPDDITQEEYGEFYK.S	2	16	1847.8	0.07	118	5.36	0.61	1210.37	26/42	69.4622	215	1293.6 | 643.5 | 1064.5 | 1391.5 | 806.5 | 1192.5 | 1205.4 | 457.3 | 1521.7 | 1042.4
	R.RAPFDLFENK.K	2	2	1236.64	-0.45	30	2.49	0.11	589.6	14/27	33.905	80	976.3 | 547.6 | 847.4 | 1091.2 | 700.2 | 261.1 | 800.1 | 1080.0 | 742.9 | 372.1
	R.TLTLVDTGIGMTK.A	2	23	1349.73	-0.06	82	4.19	0	868.05	24/36	82.0612	215	921.5 | 822.4 | 914.5 | 971.4 | 436.3 | 1135.6 | 379.3 | 528.3 | 606.4 | 1102.5
	R.TLTLVDTGIGMTKADLINNLGTIAK.S	2	3	2573.42	-0.63	117	4.65	0	1521.36	30/72	82.4335	130	966.6 | 1659.6 | 1056.4 | 1517.4 | 830.3 | 1171.4 | 1471.5 | 957.2 | 1930.8 | 1829.8
	R.TLTLVDTGIGMTKADLINNLGTIAK.S	3	9	2573.42	0.91	150	7.16	0	4175.21	58/144	83.336	130	1180.2 | 1214.6 | 1024.1 | 1073.1 | 1043.7 | 1205.2 | 943.3 | 1170.0 | 489.2 | 1122.5
	R.YESLTDPSKLDSGKELK.I	2	3	1909.98	-0.51	49	3.67	0.46	321.94	17/48	37.4345	130	882.6 | 1201.5 | 873.6 | 891.6 | 661.4 | 1249.2 | 809.5 | 709.2 | 826.1 | 1183.4
	R.YESLTDPSKLDSGKELK.I	3	2	1909.98	-0.63	105	3.88	0.5	525.84	33/96	37.3044	130	810.0 | 825.9 | 709.2 | 800.6 | 534.2 | 293.0 | 765.9 | 873.5 | 817.0 | 265.0
	R.YHTSQSGDEMTSLSEYVSR.M	2	8	2176.95	-0.59	140	5.76	0.64	1905.71	27/54	49.7712	130	1775.5 | 1301.3 | 740.2 | 1876.6 | 1560.3 | 940.3 | 876.1 | 1172.3 | 1007.9 | 1437.3
	R.YHTSQSGDEMTSLSEYVSR.M	3	9	2176.95	0.84	57	3.72	0.4	773.19	33/108	80.306	215	958.4 | 653.5 | 827.4 | 524.4 | 1001.9 | 909.0 | 601.7 | 950.1 | 262.2 | 620.2
P31948|STIP1_HUMAN Stress-induced-phosphoprotein 1 - Homo sapiens (Human)						190	310.36	50.64	62599.5	91 (91 0 0 0 0)			39	221	0.18
	K.AAALEAMKDYTK.A	2	4	1311.66	-0.55	55	3.27	0.42	1058.51	18/33	20.9045	80	585.4 | 411.1 | 985.2 | 856.2 | 901.1 | 549.8 | 526.1 | 785.2 | 1165.2 | 299.1
	K.AAALEFLNRFEEAK.R	2	1	1608.84	-0.57	58	3.87	0.36	1585.71	24/39	57.196	130	1391.3 | 1262.3 | 1462.3 | 1153.3 | 733.9 | 893.2 | 986.2 | 1006.3 | 1133.2 | 1099.0
	K.AAALEFLNRFEEAKR.T	2	2	1764.94	-0.51	39	3.11	0.13	309	15/42	63.9561	130	1590.5 | 1391.4 | 655.3 | 1262.4 | 503.2 | 374.2 | 779.3 | 1593.5 | 1462.4 | 646.9
	K.AAALEFLNRFEEAKR.T	3	4	1764.94	0.35	127	4.11	0.43	1169.57	33/84	64.3139	130	812.0 | 720.4 | 655.5 | 776.9 | 525.3 | 518.1 | 711.1 | 503.2 | 468.4 | 847.5
	K.AKELDPTNMTYITNQAAVYFEK.G	3	1	2547.24	0.09	32	3.6	0.45	1300.79	38/126	71.6298	130	981.4 | 1186.1 | 586.0 | 1046.1 | 1062.7 | 1070.5 | 756.1 | 972.3 | 689.3 | 766.1
	K.AKELDPTNMTYITNQAAVYFEKGDYNK.C	3	2	3124.49	1.8	71	5.61	0.52	775.53	45/156	70.3654	130	1284.6 | 1489.4 | 821.3 | 1342.5 | 557.2 | 1351.8 | 1464.2 | 834.3 | 1163.2 | 1159.3
	K.ALDLDSSCKEAADGYQR.C	2	5	1841.83	-0.56	124	5.99	0.62	1655.11	28/48	40.5448	130	523.2 | 1319.2 | 771.9 | 780.2 | 1314.2 | 829.4 | 657.7 | 709.2 | 638.2 | 1140.2
	K.ALDLDSSCKEAADGYQR.C	3	3	1841.83	-0.65	60	5.26	0.58	1273.72	37/96	18.883	100	829.4 | 715.3 | 523.0 | 820.4 | 709.1 | 771.8 | 466.1 | 688.5 | 834.3 | 546.3
	K.ALSVGNIDDALQCYSEAIK.L	2	2	2009.99	0.45	103	4.71	0.62	964.42	22/54	46.3998	80	1355.3 | 941.1 | 913.4 | 813.3 | 1240.3 | 1639.5 | 638.2 | 869.9 | 1468.5 | 710.2
	K.ALSVGNIDDALQCYSEAIKLDPHNHVLYSNR.S	3	3	3455.7	1.65	300	5.26	0.55	939.2	38/180	79.7315	130	618.9 | 1401.2 | 1544.1 | 1236.3 | 1344.2 | 1091.7 | 1286.1 | 1062.9 | 1458.3 | 1515.1
	K.ALSVGNIDDALQCYSEAIKLDPHNHVLYSNR.S	4	1	3455.7	1.67	40	3.72	0.46	527.7	46/270	45.1932	80	618.9 | 1029.6 | 935.0 | 1111.0 | 1091.9 | 1011.1 | 1062.7 | 972.4 | 1101.5 | 1150.0
	K.DPQALSEHLKNPVIAQK.I	3	2	1888.03	-0.58	38	3.86	0.53	1414.98	36/96	40.6324	130	738.9 | 774.3 | 553.5 | 769.2 | 838.3 | 830.0 | 560.2 | 412.0 | 525.1 | 565.3
	K.ELDPTNMTYITNQAAVYFEK.G	2	1	2348.11	0.33	82	4.48	0.59	1198.83	23/57	44.6878	80	996.0 | 586.1 | 1283.3 | 1446.3 | 1762.5 | 756.1 | 1069.3 | 1065.1 | 1548.4 | 827.2
	K.ELDPTNMTYITNQAAVYFEKGDYNK.C	3	1	2925.36	0.99	71	3.77	0.23	737.25	32/144	58.2649	100	857.0 | 1063.0 | 1284.5 | 851.3 | 1128.4 | 1342.1 | 783.1 | 895.0 | 1185.6 | 874.9
	K.FMNPFNMPNLYQK.L	2	3	1643.77	-0.58	49	2.73	0.43	527.31	16/36	44.4953	80	683.4 | 762.0 | 1251.3 | 955.5 | 893.3 | 1096.6 | 1008.1 | 988.9 | 883.4 | 974.1
	K.LMDVGLIAIR	2	5	1100.65	-0.38	38	4.32	0.27	1669.52	21/27	38.0029	80	642.3 | 856.3 | 359.1 | 472.3 | 288.1 | 742.3 | 459.0 | 813.1 | 244.9 | 629.0
	K.NKGNECFQKGDYPQAMK.H	2	1	1957.89	-0.53	114	4.33	0.44	934.23	23/48	30.5084	130	737.3 | 1221.2 | 858.5 | 906.9 | 574.2 | 1204.2 | 1384.3 | 1049.2 | 841.0 | 916.0
	K.TVDLKPDWGK.G	2	4	1158.62	-0.46	33	2.59	0.14	375.6	16/27	39.0304	130	390.1 | 479.8 | 769.1 | 958.2 | 316.0 | 843.2 | 730.2 | 429.0 | 422.3 | 200.9
	K.TVDLKPDWGKGYSR.K	2	1	1621.83	-0.48	65	3.83	0.3	623.48	22/39	40.1219	130	1065.2 | 654.0 | 316.1 | 533.4 | 597.5 | 711.2 | 1193.3 | 482.1 | 429.0 | 667.3
	K.TVDLKPDWGKGYSR.K	3	1	1621.83	-0.6	37	3.57	0.41	1740.4	38/78	39.9706	130	427.3 | 711.2 | 474.7 | 769.2 | 653.9 | 173.1 | 1065.3 | 418.5 | 702.5 | 316.0
	K.YKDAIHFYNK.S	2	3	1298.65	-0.42	56	3.57	0.44	928.7	17/27	29.6732	130	1008.2 | 893.3 | 729.2 | 571.2 | 1039.2 | 876.2 | 1153.2 | 858.7 | 586.5 | 407.1
	R.AMADPEVQQIMSDPAMR.L	2	3	1889.86	-0.62	66	4.73	0.54	1139.49	22/48	80.6959	130	751.4 | 474.1 | 807.1 | 1416.2 | 676.1 | 1176.2 | 1083.1 | 1214.1 | 714.0 | 1048.2
	R.IGNSYFKEEK.Y	2	3	1214.61	-0.46	34	2.7	0.25	787.1	18/27	24.9109	130	939.2 | 522.9 | 921.1 | 276.0 | 680.2 | 843.2 | 1068.2 | 258.0 | 930.2 | 543.5
	R.KAAALEAMKDYTK.A	2	2	1439.76	-0.52	73	5.02	0.56	1344.55	23/36	21.533	100	656.4 | 985.2 | 411.1 | 856.2 | 620.8 | 1029.2 | 647.5 | 786.1 | 526.1 | 914.2
	R.KAAALEFLNR.F	2	1	1132.65	-0.37	48	3.52	0.52	965.73	17/27	28.7346	80	1004.3 | 933.2 | 678.2 | 791.3 | 455.2 | 862.4 | 988.3 | 762.2 | 875.3 | 402.2
	R.KAAALEFLNRFEEAK.R	2	1	1736.93	1.58	75	4.49	0.4	1433.49	25/42	65.0116	130	805.0 | 795.8 | 760.4 | 1519.4 | 1390.4 | 1153.3 | 769.7 | 1282.4 | 695.8 | 787.1
	R.KFMNPFNMPNLYQK.L	2	2	1771.87	-0.51	58	4.39	0.29	1430.43	23/39	67.002	130	1251.3 | 762.3 | 1497.3 | 504.1 | 1010.2 | 1334.3 | 1365.3 | 438.1 | 814.0 | 993.2
	R.LAYINPDLALEEK.N	2	7	1488.79	-0.08	73	3.8	0.36	842.7	21/36	92.3105	215	914.5 | 1028.6 | 653.2 | 575.3 | 1141.6 | 1024.7 | 461.2 | 558.2 | 544.7 | 433.2
	R.LILEQMQKDPQALSEHLKNPVIAQK.I	3	5	2871.58	0.89	136	5.67	0.52	1013.87	39/144	53.4029	100	887.7 | 1099.4 | 883.1 | 1264.1 | 1052.2 | 1299.2 | 1138.2 | 897.5 | 769.4 | 796.4
	R.LILEQMQKDPQALSEHLKNPVIAQK.I	4	1	2871.58	0.76	67	3.98	0.38	621.78	46/216	32.8647	80	882.5 | 592.0 | 845.2 | 887.1 | 802.4 | 1099.2 | 876.7 | 550.1 | 839.5 | 796.0
	R.TLLSDPTYRELIEQLR.N	2	3	1947.06	-0.58	50	2.97	0.15	185.25	19/45	42.767	80	709.4 | 700.6 | 1531.4 | 416.1 | 687.4 | 900.4 | 1148.3 | 771.3 | 670.4 | 866.6
	R.TLLSDPTYRELIEQLR.N	3	2	1947.06	-0.81	35	3.69	0.09	557.64	28/90	56.386	100	867.1 | 874.4 | 810.9 | 767.4 | 450.1 | 710.4 | 581.2 | 858.6 | 214.9 | 545.2
	R.TYEEGLKHEANNPQLK.E	2	2	1870.93	-0.54	96	4.28	0.49	709.31	19/45	26.5165	100	1050.2 | 863.0 | 675.0 | 1386.2 | 784.2 | 485.2 | 871.9 | 854.1 | 739.4 | 1178.3
	R.TYEEGLKHEANNPQLK.E	3	2	1870.93	-0.58	76	4	0.57	798.84	33/90	28.6806	130	804.4 | 795.1 | 739.5 | 237.1 | 530.5 | 730.5 | 525.9 | 544.4 | 264.9 | 784.2
	R.TYEEGLKHEANNPQLKEGLQNMEAR.L	3	3	2899.4	0.19	300	7.17	0.61	1465.53	44/144	38.7802	100	1040.5 | 1047.3 | 1327.6 | 757.6 | 1175.3 | 1104.6 | 1189.1 | 879.4 | 836.6 | 873.7
	R.TYEEGLKHEANNPQLKEGLQNMEAR.L	4	1	2899.4	0.13	56	4.73	0.52	1856.09	58/216	38.9356	100	879.5 | 873.6 | 836.4 | 793.5 | 654.1 | 505.4 | 661.2 | 553.1 | 935.0 | 886.2
P40926|MDHM_HUMAN Malate dehydrogenase, mitochondrial precursor - Homo sapiens						300	300.39	72.78	35508.8	224 (224 0 0 0 0)			38	86	0.44
	K.AAVKGYLGPEQLPDCLK.G	2	1	1801.95	1.32	62	4.31	0.53	1109.93	26/48	56.747	130	1099.2 | 1432.3 | 1227.3 | 780.9 | 703.2 | 575.1 | 1042.2 | 816.1 | 986.2 | 1212.3
	K.AAVKGYLGPEQLPDCLKGCDVVVIPAGVPR.K	3	12	3064.63	1.03	300	6.98	0.59	2445.98	53/174	44.9734	80	1181.6 | 596.2 | 1349.0 | 808.3 | 1235.2 | 919.3 | 907.3 | 709.3 | 1281.3 | 703.2
	K.AAVKGYLGPEQLPDCLKGCDVVVIPAGVPR.K	4	1	3064.63	-1.42	31	3.15	0.29	1585.26	63/261	68.4612	130	596.3 | 1177.6 | 1234.1 | 918.6 | 614.2 | 1128.2 | 298.8 | 1078.5 | 931.0 | 428.1
	K.AGAGSATLSMAYAGAR.F	2	12	1454.71	-0.55	94	5.25	0.53	1212.34	24/45	42.6896	130	826.1 | 537.1 | 608.2 | 1040.3 | 939.2 | 374.1 | 629.0 | 303.1 | 498.1 | 612.2
	K.AKAGAGSATLSMAYAGAR.F	2	3	1653.84	-0.6	92	4.27	0.34	1029.94	24/51	22.563	100	960.2 | 1040.2 | 1255.3 | 939.2 | 1111.2 | 992.9 | 537.1 | 739.1 | 608.1 | 1383.3
	K.ASIKKGEDFVK.T	2	2	1221.68	-0.41	35	2.84	0.4	499.64	17/30	22.1315	100	822.2 | 694.1 | 354.9 | 829.2 | 393.1 | 1075.3 | 538.3 | 547.2 | 508.1 | 804.2
	K.GCDVVVIPAGVPR.K	2	3	1281.7	-0.5	59	3.53	0.37	1098.03	21/36	29.5806	80	709.3 | 808.3 | 573.1 | 474.0 | 1010.2 | 907.4 | 272.0 | 375.0 | 428.1 | 456.0
	K.GIEKNLGIGKVSSFEEK.M	3	1	1834.99	-0.53	53	5.05	0.43	1499.37	37/96	44.5898	130	825.2 | 780.6 | 833.1 | 550.0 | 726.1 | 768.6 | 705.0 | 258.0 | 845.5 | 276.0
	K.GLDPARVNVPVIGGHAGK.T	2	4	1756.98	-0.03	79	2.46	0.29	158.34	15/51	73.6984	215	736.8 | 727.8 | 814.9 | 777.6 | 1231.8 | 742.2 | 763.4 | 806.0 | 794.3 | 672.9
	K.GLDPARVNVPVIGGHAGK.T	3	4	1756.98	-0.69	73	4.57	0.29	2291.91	42/102	44.5349	130	418.3 | 461.8 | 794.0 | 922.3 | 835.2 | 737.0 | 526.2 | 491.5 | 510.3 | 780.3
	K.GYLGPEQLPDCLK.G	2	4	1432.71	-0.64	89	4.67	0.54	1144.66	23/36	63.2647	130	606.9 | 1099.3 | 575.2 | 550.4 | 1042.2 | 858.1 | 521.7 | 363.1 | 841.2 | 391.0
	K.GYLGPEQLPDCLKGCDVVVIPAGVPR.K	2	4	2695.4	-0.88	92	3.88	0.44	441.99	22/75	135.79	215	596.5 | 709.6 | 1837.1 | 1986.3 | 1181.0 | 1237.6 | 1006.7 | 808.7 | 1687.8 | 1624.0
	K.GYLGPEQLPDCLKGCDVVVIPAGVPR.K	3	17	2695.4	0.02	111	5.15	0.52	554.15	33/150	61.4508	100	596.2 | 1050.5 | 808.3 | 709.3 | 1181.6 | 994.0 | 1153.1 | 825.8 | 976.1 | 788.4
	K.HGVYNPNKIFGVTTLDIVR.A	2	4	2143.17	-0.53	143	5.9	0.54	1588.09	29/54	61.0027	100	1572.7 | 1003.8 | 975.7 | 571.3 | 1233.5 | 817.5 | 925.8 | 1757.6 | 387.4 | 1686.7
	K.HGVYNPNKIFGVTTLDIVR.A	3	3	2143.17	-0.66	112	4.98	0.58	1759.64	37/108	36.9755	80	1120.3 | 571.2 | 817.3 | 973.3 | 512.2 | 1003.6 | 503.4 | 585.7 | 925.8 | 910.2
	K.IFGVTTLDIVR.A	2	6	1233.72	-0.57	47	4.31	0.4	1216.85	22/30	51.5713	100	817.2 | 973.2 | 716.2 | 389.0 | 417.0 | 502.2 | 261.0 | 318.0 | 232.9 | 732.1
	K.MISDAIPELK.A	2	10	1116.6	-0.4	45	3.4	0.31	811.38	19/27	30.3203	80	872.2 | 486.1 | 631.1 | 216.9 | 244.9 | 785.3 | 670.2 | 171.9 | 970.2 | 447.1
	K.NLGIGKVSSFEEK.M	2	2	1407.75	-0.52	91	4.07	0.43	1567.03	26/36	29.1662	130	1010.2 | 590.8 | 825.2 | 285.0 | 1180.3 | 1132.2 | 639.2 | 953.2 | 276.0 | 1261.2
	K.NLGIGKVSSFEEKMISDAIPELK.A	3	1	2505.33	1.26	76	4.84	0.38	1259	37/132	80.5907	130	486.2 | 1011.0 | 1054.6 | 760.2 | 1123.5 | 1116.3 | 1140.1 | 918.5 | 670.2 | 985.4
	K.SQETECTYFSTPLLLGK.K	2	5	1916.93	-0.58	94	5.72	0.48	2185.85	27/48	41.4483	80	640.2 | 828.3 | 741.3 | 1138.3 | 1713.4 | 1342.3 | 1089.1 | 1259.0 | 1277.2 | 1176.0
	K.SQETECTYFSTPLLLGKK.G	2	3	2045.03	-0.63	113	5.34	0.55	1099.12	24/51	64.2753	130	1103.4 | 956.4 | 768.4 | 1266.4 | 1470.4 | 869.4 | 851.6 | 1367.4 | 907.1 | 916.0
	K.TIIPLISQCTPK.V	2	3	1313.75	-0.6	49	2.88	0.41	389.99	19/33	36.1981	80	986.3 | 550.4 | 494.3 | 328.0 | 1099.3 | 215.0 | 283.0 | 1070.4 | 969.4 | 538.2
	K.TIIPLISQCTPKVDFPQDQLTALTGR.I	3	6	2855.53	0.91	142	4.98	0.56	1248.77	47/150	65.059	100	1264.6 | 843.7 | 881.5 | 1103.0 | 600.3 | 1321.1 | 674.0 | 1120.1 | 1159.5 | 837.5
	K.VAVLGASGGIGQPLSLLLK.N	2	18	1793.09	-0.62	99	6.79	0.57	1379.55	27/54	65.5782	100	968.3 | 783.3 | 825.1 | 1010.2 | 1195.3 | 807.2 | 762.5 | 1138.4 | 1282.3 | 573.2
	K.VAVLGASGGIGQPLSLLLKNSPLVSR.L	3	1	2546.5	0.04	102	6.05	0.59	2224.85	49/150	92.7964	130	946.6 | 975.5 | 1083.0 | 1018.4 | 759.9 | 1054.1 | 918.1 | 768.8 | 1073.8 | 655.2
	K.VDFPQDQLTALTGR.I	2	28	1560.8	-0.01	106	4.13	0.28	1313.73	27/39	102.897	215	600.5 | 674.0 | 1228.6 | 686.1 | 446.4 | 333.4 | 1027.9 | 618.5 | 1199.8 | 1115.5
	R.ANTFVAELK.G	2	3	992.54	-0.43	31	2.45	0.26	311.46	17/24	25.781	100	807.1 | 706.1 | 559.1 | 788.2 | 389.1 | 286.9 | 186.0 | 260.1 | 395.2 | 733.1
	R.ANTFVAELKGLDPAR.V	2	5	1601.87	-0.48	82	4.24	0.5	513.54	18/42	36.4628	80	343.1 | 1259.3 | 628.2 | 946.6 | 1069.2 | 869.3 | 998.4 | 1144.3 | 709.2 | 716.1
	R.ANTFVAELKGLDPARVNVPVIGGHAGK.T	3	3	2730.51	0.48	133	4.68	0.5	1123.58	46/156	63.8289	100	736.6 | 1259.3 | 727.6 | 1100.1 | 843.5 | 835.3 | 999.6 | 1149.1 | 1064.3 | 829.3
	R.FVFSLVDAMNGK.E	2	6	1327.67	-0.47	90	4.34	0.54	1185.13	20/33	44.3654	80	734.2 | 1082.3 | 594.0 | 318.1 | 576.0 | 1010.1 | 449.0 | 541.5 | 857.3 | 520.2
	R.LTLYDIAHTPGVAADLSHIETK.A	2	10	2365.24	1.03	300	5.21	0.49	646.26	27/63	137.818	215	1059.9 | 1028.6 | 1337.8 | 827.6 | 1110.8 | 880.8 | 1538.8 | 927.6 | 1438.9 | 1119.4
	R.LTLYDIAHTPGVAADLSHIETK.A	3	20	2365.24	0.22	160	7.57	0.56	3310.29	53/126	41.899	80	1059.7 | 718.1 | 938.2 | 1019.6 | 1076.1 | 714.3 | 1050.6 | 627.4 | 880.6 | 942.2
	R.VNVPVIGGHAGK.T	2	13	1147.66	-0.46	72	3.35	0.44	840.5	24/33	21.4921	130	835.2 | 467.8 | 213.9 | 313.0 | 418.2 | 639.2 | 934.3 | 817.2 | 197.0 | 944.2
P49588|SYAC_HUMAN Alanyl-tRNA synthetase, cytoplasmic - Homo sapiens (Human)						300	280.3	41.74	106743	87 (87 0 0 0 0)			33	259	0.13
	K.ALNEALKLFK.M	2	2	1146.69	-0.38	51	3.25	0.43	1177.85	17/27	33.6186	80	481.8 | 962.2 | 1000.3 | 853.2 | 719.3 | 648.2 | 407.2 | 848.3 | 294.1 | 244.0
	K.ASEWVQQVSGLMDGK.G	2	3	1634.78	-0.51	90	5.38	0.59	2607.58	28/42	41.0098	80	707.2 | 928.2 | 620.2 | 1062.3 | 450.1 | 1185.2 | 1316.2 | 934.3 | 573.2 | 1015.2
	K.ASEWVQQVSGLMDGKGGGKDVSAQATGK.N	3	3	2791.37	0.22	100	5.12	0.43	979.51	39/162	71.6878	100	1110.1 | 1101.2 | 1159.6 | 680.8 | 835.8 | 1046.1 | 1037.2 | 1252.6 | 1092.6 | 761.3
	K.GAMSTQQIKKAEEIANEMIEAAK.A	3	2	2491.25	-0.62	120	5.29	0.53	1668.07	37/132	74.4449	130	976.3 | 905.2 | 1173.6 | 758.4 | 1089.3 | 1102.1 | 915.5 | 981.0 | 637.5 | 745.0
	K.GGGKDVSAQATGKNVGCLQEALQLATSFAQLR.L	3	2	3218.66	0.24	300	6.03	0.59	2547.93	49/186	99.2624	130	1163.6 | 822.3 | 1249.6 | 893.3 | 1522.8 | 1402.1 | 1466.6 | 721.2 | 1198.8 | 1006.3
	K.GTGARPYTGKVGAEDADGIDMAYR.V	3	2	2471.16	-0.63	127	5.2	0.63	2286.34	43/138	40.3158	130	966.5 | 731.0 | 540.2 | 544.9 | 1011.2 | 536.0 | 940.3 | 655.2 | 1126.2 | 989.2
	K.KAEEIANEMIEAAK.A	2	4	1546.78	-0.51	85	4.9	0.56	1615.41	23/39	33.8256	130	976.2 | 1028.3 | 521.1 | 1418.3 | 1089.2 | 905.2 | 1218.2 | 571.2 | 1258.2 | 1347.2
	K.MHSPQTSAMLFTVDNEAGK.I	3	1	2063.95	-0.89	32	4.5	0.33	1105.2	33/108	29.2884	80	931.2 | 616.3 | 542.7 | 607.2 | 833.2 | 533.7 | 921.8 | 895.5 | 773.8 | 980.2
	K.MSNYDTDLFVPYFEAIQK.G	2	9	2181.02	-0.63	102	5.28	0.59	477.73	22/51	88.4636	130	995.2 | 1186.1 | 1241.3 | 1169.1 | 1151.1 | 940.2 | 1354.3 | 923.1 | 905.1 | 827.1
	K.NVGCLQEALQLATSFAQLR.L	2	1	2062.08	-0.6	74	3.14	0.53	937.96	22/54	65.2988	80	1134.5 | 893.4 | 911.2 | 1169.2 | 487.3 | 822.6 | 721.4 | 1240.3 | 416.3 | 1316.2
	K.NVGCLQEALQLATSFAQLR.L	3	4	2062.08	-0.93	60	4.77	0.41	1613.47	41/108	85.8792	100	916.4 | 779.8 | 487.1 | 620.8 | 944.4 | 924.9 | 823.3 | 416.1 | 585.3 | 887.8
	K.QFIDSNPNQPLVILEMESGASAK.A	3	1	2488.24	0.16	74	3.67	0.01	868.18	31/132	43.9553	80	1092.8 | 1135.9 | 892.6 | 433.2 | 909.1 | 305.1 | 1028.1 | 985.3 | 1083.5 | 677.5
	K.QIWQNLGLDDTK.I	2	2	1430.73	-0.42	65	3.11	0.46	404.04	17/33	33.6537	80	648.1 | 1189.3 | 478.1 | 595.4 | 875.2 | 653.2 | 1003.3 | 248.1 | 823.2 | 936.0
	K.TIPGDTAWLLYDTYGFPVDLTGLIAEEK.G	2	2	3098.56	1.11	99	3.76	0.62	278.85	20/81	211.958	215	1443.0 | 1284.7 | 1814.9 | 1796.9 | 1488.9 | 1868.1 | 1431.8 | 1088.8 | 1753.0 | 1213.6
	K.TKQFIDSNPNQPLVILEMESGASAK.A	2	2	2717.38	0.25	104	5.33	0.64	1010.12	28/72	70.372	130	1784.7 | 1444.4 | 1985.3 | 1135.3 | 1273.3 | 1022.2 | 934.2 | 733.2 | 1582.5 | 1695.6
	K.TKQFIDSNPNQPLVILEMESGASAK.A	3	2	2717.38	-0.86	57	4.72	0.46	824.03	35/144	42.3858	80	1206.9 | 1142.7 | 1250.9 | 1241.5 | 1034.8 | 783.3 | 780.1 | 1134.4 | 792.3 | 969.3
	K.VGAEDADGIDMAYR.V	2	3	1482.65	-0.58	98	4.37	0.46	1607.73	22/39	41.8723	130	655.1 | 825.2 | 940.1 | 1011.2 | 1126.1 | 540.1 | 409.1 | 338.1 | 943.1 | 472.0
	R.AVFDETYPDPVR.V	2	7	1408.67	-0.57	58	3.61	0.5	868.84	21/33	48.4056	130	583.1 | 826.0 | 808.1 | 619.8 | 847.2 | 371.1 | 610.9 | 1234.1 | 562.0 | 1238.2
	R.EADGILKPLPK.K	2	2	1180.69	-0.06	53	2.42	0.26	281.4	16/30	47.0884	215	433.6 | 530.4 | 527.3 | 695.5 | 491.0 | 937.6 | 715.5 | 468.3 | 454.5 | 458.3
	R.EIADLGEALATAVIPQWQK.D	2	1	2053.1	0.3	49	3.81	0.48	555.25	21/54	51.5302	80	686.2 | 1367.3 | 799.3 | 1254.1 | 1349.2 | 898.2 | 1236.2 | 960.8 | 1137.1 | 1142.3
	R.EIADLGEALATAVIPQWQKDELRETLK.S	3	7	3037.62	0.98	105	4.36	0.34	438.48	35/156	181.244	215	836.3 | 1249.4 | 942.1 | 753.2 | 1156.0 | 1120.1 | 1220.5 | 892.6 | 870.8 | 1305.6
	R.GGYVLHIGTIYGDLK.V	2	2	1605.86	-0.63	52	5.07	0.54	2480.86	28/42	47.8951	100	740.2 | 866.2 | 1116.3 | 1346.2 | 979.3 | 627.1 | 1229.4 | 595.1 | 558.9 | 260.0
	R.NSSHAGAFVIVTEEAIAK.G	2	4	1843.96	-0.61	114	5.56	0.65	2064.99	30/51	35.7929	100	1347.3 | 778.5 | 1219.3 | 861.8 | 1072.3 | 1418.3 | 625.1 | 832.3 | 772.1 | 497.1
	R.NSSHAGAFVIVTEEAIAK.G	3	4	1843.96	-0.66	52	5.3	0.34	2263.5	41/102	59.1372	130	542.3 | 813.6 | 849.4 | 492.8 | 761.2 | 757.1 | 721.9 | 860.2 | 331.1 | 871.1
	R.RRPIMSNHTATHILNFALR.S	3	1	2248.22	0.49	75	4.64	0.51	416.24	29/108	54.9817	130	1037.6 | 846.4 | 624.6 | 968.6 | 983.3 | 1084.4 | 1023.6 | 525.1 | 1155.4 | 583.0
	R.SVLGEADQKGSLVAPDR.L	2	2	1741.91	-0.59	64	5.04	0.34	1929.05	27/48	38.5443	130	1070.3 | 458.1 | 778.3 | 721.9 | 387.1 | 1284.3 | 1185.3 | 1355.3 | 1053.4 | 942.3
	R.VVSIGVPVSELLDDPSGPAGSLTSVEFCGGTHLR.N	3	4	3395.72	0.85	134	3.6	0.42	816.21	48/198	88.4578	130	1421.7 | 1066.9 | 987.1 | 1499.2 | 1045.0 | 1599.3 | 1323.1 | 1470.7 | 1038.3 | 1215.6
P06744|G6PI_HUMAN Glucose-6-phosphate isomerase - Homo sapiens (Human)						300	270.36	57.53	63107.3	194 (194 0 0 0 0)			38	142	0.27
	K.ELQAAGKSPEDLER.L	2	8	1542.78	0.06	96	4.14	0.48	780.09	21/39	29.9106	215	845.5 | 1030.6 | 417.4 | 1126.6 | 707.6 | 651.2 | 698.5 | 1101.6 | 642.3 | 1172.6
	K.ELQAAGKSPEDLER.L	3	2	1542.78	-0.63	32	3.25	0.35	1079.72	30/78	27.8958	130	586.8 | 758.1 | 845.1 | 379.6 | 424.0 | 650.8 | 434.1 | 417.1 | 353.0 | 185.9
	K.HFVALSTNTTK.V	2	21	1218.65	0.55	85	3.31	0.59	1070.88	21/30	7.77336	130	934.2 | 284.9 | 835.2 | 354.8 | 366.1 | 1081.2 | 764.2 | 455.0 | 384.0 | 257.0
	K.IEPELDGSAQVTSHDASTNGLINFIK.Q	3	3	2756.37	0.9	97	3.37	0.53	482.72	38/150	49.8447	100	838.8 | 1257.6 | 833.2 | 1118.4 | 1305.5 | 825.8 | 1249.4 | 1062.1 | 1088.2 | 521.2
	K.ILLANFLAQTEALMR.G	2	16	1703.95	-0.56	95	5.08	0.59	1300.91	22/42	81.8037	100	919.2 | 1032.2 | 490.1 | 720.1 | 768.2 | 1398.3 | 419.0 | 619.2 | 1285.2 | 655.0
	K.ILLANFLAQTEALMR.G	3	7	1703.95	-0.59	30	4.89	0.45	1222.49	36/84	61.3913	80	730.4 | 490.1 | 700.3 | 306.1 | 643.2 | 720.3 | 674.0 | 227.0 | 428.8 | 419.1
	K.KIEPELDGSAQVTSHDASTNGLINFIK.Q	2	3	2884.47	1.32	147	4.9	0.55	869.25	26/78	61.7523	130	1257.7 | 1369.7 | 825.3 | 1707.6 | 1177.5 | 1313.7 | 804.3 | 1249.7 | 1361.7 | 1379.2
	K.KIEPELDGSAQVTSHDASTNGLINFIK.Q	3	25	2884.47	0.3	300	6.44	0.7	1535.12	49/156	61.503	130	1257.7 | 1030.7 | 1313.6 | 876.2 | 854.6 | 1378.7 | 825.3 | 1183.2 | 1088.1 | 890.0
	K.KIEPELDGSAQVTSHDASTNGLINFIK.Q	4	2	2884.47	-0.22	79	4.81	0.38	1830.44	61/234	74.7298	100	890.0 | 634.3 | 913.8 | 789.1 | 908.0 | 593.9 | 650.5 | 521.2 | 1069.5 | 536.0
	K.MIPCDFLIPVQTQHPIR.K	2	1	2008.05	0.22	71	4.17	0.48	497.15	23/48	75.2157	130	1075.4 | 882.6 | 820.2 | 933.1 | 1188.4 | 689.2 | 1258.1 | 751.3 | 802.2 | 724.7
	K.MIPCDFLIPVQTQHPIRK.G	2	1	2136.15	0.37	95	3.69	0.4	379.77	20/51	70.0872	130	1203.5 | 946.7 | 789.2 | 820.2 | 1316.5 | 933.3 | 689.3 | 937.7 | 1185.5 | 1005.1
	K.NLVTEDVMR.M	2	6	1076.54	-0.06	41	2.66	0.26	799.92	17/24	52.1143	215	750.4 | 849.4 | 327.3 | 228.1 | 200.1 | 649.4 | 902.4 | 306.2 | 428.2 | 777.5
	K.STEEARKELQAAGK.S	2	1	1517.79	-0.56	31	3.54	0.24	476.4	19/39	21.3697	100	695.4 | 600.9 | 536.4 | 686.4 | 587.1 | 657.6 | 1172.2 | 931.2 | 1243.3 | 649.5
	K.TFTTQETITNAETAK.E	2	1	1655.81	0.42	76	4.89	0.55	1243.82	23/42	20.7165	80	734.2 | 1077.4 | 948.2 | 633.1 | 922.2 | 904.1 | 448.2 | 705.0 | 696.1 | 1208.2
	K.TFTTQETITNAETAKEWFLQAAK.D	3	5	2629.31	1.04	122	4.31	0.61	848.89	35/132	75.5961	130	1191.1 | 788.6 | 1026.1 | 962.1 | 1141.1 | 1090.0 | 794.7 | 782.4 | 804.0 | 1182.2
	K.TFTTQETITNAETAKEWFLQAAKDPSAVAK.H	3	6	3297.66	0.86	147	5.84	0.53	1042.83	41/174	58.9589	100	1363.6 | 1017.5 | 1296.1 | 572.2 | 1188.9 | 1245.6 | 983.9 | 1475.2 | 1354.7 | 1359.8
	K.TITDVINIGIGGSDLGPLMVTEALKPYSSGGPR.V	3	9	3328.75	0.08	123	5.29	0.57	736.61	42/192	99.0678	130	1230.2 | 930.6 | 1343.7 | 870.3 | 1202.1 | 1400.2 | 1040.2 | 820.2 | 1286.7 | 852.2
	K.TITDVINIGIGGSDLGPLMVTEALKPYSSGGPR.V	4	1	3328.75	0.55	66	5.03	0.57	1173.96	57/288	98.6664	130	930.5 | 902.5 | 735.4 | 987.1 | 764.1 | 1038.9 | 1116.6 | 1032.8 | 896.2 | 934.1
	K.TLAQLNPESSLFIIASK.T	2	17	1832.02	-0.58	127	5.61	0.65	735.31	22/48	81.0699	130	1191.3 | 1305.3 | 624.1 | 641.1 | 810.1 | 1527.3 | 418.1 | 1414.3 | 774.0 | 305.1
	K.TLAQLNPESSLFIIASK.T	3	1	1832.02	-0.79	76	5.01	0.52	1402.95	35/96	45.2597	80	678.2 | 800.6 | 764.9 | 707.9 | 809.5 | 843.5 | 305.1 | 418.2 | 434.2 | 503.2
	K.VFEGNRPTNSIVFTK.L	2	2	1708.9	-0.54	49	3.98	0.52	1013.63	24/42	28.78	130	1314.3 | 667.4 | 1215.3 | 1461.3 | 395.1 | 703.2 | 494.2 | 781.9 | 1006.2 | 731.6
	K.VFEGNRPTNSIVFTK.L	3	1	1708.9	-0.61	36	3.13	0.53	704.27	31/84	27.1521	100	731.9 | 667.4 | 805.5 | 723.0 | 246.9 | 218.9 | 638.9 | 375.9 | 494.1 | 488.3
	R.AVLHVALR.N	2	2	878.56	-0.36	54	2.34	0.21	659.77	14/21	21.0126	80	354.6 | 298.1 | 595.2 | 359.2 | 708.2 | 520.1 | 251.1 | 170.9 | 552.0 | 704.2
	R.FAAYFQQGDMESNGK.Y	2	4	1692.73	-0.58	116	5.44	0.63	1830	26/42	65.873	130	1240.2 | 702.4 | 965.1 | 737.8 | 1093.2 | 1076.2 | 1288.1 | 728.2 | 405.1 | 665.2
	R.MFNGEKINYTEGR.A	2	4	1558.73	-0.5	103	4.61	0.42	1096.09	22/36	34.6691	130	852.2 | 980.2 | 640.7 | 714.5 | 1166.2 | 625.2 | 462.1 | 632.3 | 1327.2 | 1280.3
	R.NRSNTPILVDGKDVMPEVNK.V	3	4	2226.16	-0.67	118	6.12	0.61	2365.83	40/114	45.0718	130	995.3 | 586.2 | 1110.3 | 896.3 | 931.2 | 558.9 | 962.6 | 821.1 | 1040.6 | 934.5
	R.SGDWKGYTGK.T	2	3	1098.52	1.07	41	2.62	0.08	896.94	19/27	27.3044	215	420.5 | 388.3 | 447.9 | 478.0 | 653.5 | 839.5 | 895.5 | 458.0 | 794.4 | 485.3
	R.SNTPILVDGKDVMPEVNK.V	2	4	1956.01	-0.62	134	4.58	0.49	812.16	20/51	48.8455	130	827.5 | 586.2 | 1116.3 | 1370.3 | 1231.3 | 915.9 | 707.3 | 1330.3 | 717.2 | 1239.4
	R.SNTPILVDGKDVMPEVNKVLDK.M	2	2	2411.29	-0.66	55	4.48	0.56	682.16	21/63	63.665	130	1133.1 | 1124.1 | 1571.5 | 1041.4 | 1370.4 | 1141.5 | 1271.3 | 895.2 | 1055.7 | 707.3
	R.SNTPILVDGKDVMPEVNKVLDK.M	3	7	2411.29	1.94	71	3.18	0.28	226.19	25/126	116.916	215	1055.5 | 704.2 | 737.9 | 731.6 | 1041.7 | 1133.8 | 893.8 | 953.2 | 521.4 | 636.6
	R.VDHQTGPIVWGEPGTNGQHAFYQLIHQGTK.M	3	7	3315.63	1.07	300	7.15	0.64	1840.65	53/174	63.5187	130	1035.0 | 999.7 | 1185.1 | 1368.3 | 1418.7 | 1029.0 | 1340.2 | 1234.6 | 1319.3 | 947.3
	R.VDHQTGPIVWGEPGTNGQHAFYQLIHQGTK.M	4	2	3315.63	1.04	34	4.35	0.42	632.85	51/261	63.5339	130	999.5 | 666.6 | 1092.1 | 651.4 | 947.3 | 660.3 | 1185.6 | 1319.3 | 990.1 | 728.4
	R.VWYVSNIDGTHIAK.T	2	9	1602.83	-0.59	93	4.9	0.61	1389.16	23/39	35.6865	100	1055.3 | 659.5 | 741.2 | 626.3 | 1154.3 | 1317.3 | 449.1 | 968.3 | 1385.3 | 286.0
	R.VWYVSNIDGTHIAK.T	3	1	1602.83	0.39	57	3.12	0.38	472.2	31/78	35.7369	100	659.4 | 286.0 | 753.0 | 258.0 | 650.5 | 187.0 | 281.0 | 741.1 | 449.0 | 241.1
O43707|ACTN4_HUMAN Alpha-actinin-4 - Homo sapiens (Human)						197	260.34	40.07	104788	69 (69 0 0 0 0)			31	249	0.12
	K.ASIHEAWTDGKEAMLK.H	2	1	1786.88	-0.49	70	5.03	0.48	1289.46	23/45	44.6081	130	776.3 | 821.5 | 759.1 | 1178.3 | 1011.2 | 992.2 | 1249.3 | 795.2 | 609.2 | 538.2
	K.ASIHEAWTDGKEAMLK.H	3	2	1786.88	-0.53	132	4.58	0.48	1499.07	34/90	44.4731	130	758.4 | 388.8 | 506.2 | 689.9 | 815.0 | 1011.1 | 681.0 | 993.2 | 811.9 | 820.6
	K.DGLAFNALIHR.H	2	2	1226.66	-0.43	55	3.15	0.39	1144.35	19/30	43.9125	130	870.3 | 723.3 | 425.2 | 312.0 | 471.2 | 941.3 | 538.2 | 1052.2 | 285.9 | 527.9
	K.GISQEQMQEFR.A	2	4	1352.63	0.97	73	2.74	0.39	522.12	16/30	44.7781	215	592.0 | 451.3 | 1031.5 | 1178.5 | 579.4 | 838.5 | 322.3 | 967.4 | 902.4 | 583.2
	K.HRDYETATLSDIK.A	2	2	1548.77	-0.5	70	4.04	0.45	631.37	20/36	31.7201	130	1289.3 | 645.2 | 701.5 | 636.1 | 260.1 | 535.3 | 692.9 | 1087.2 | 1402.3 | 873.2
	K.LRKDDPVTNLNNAFEVAEK.Y	3	1	2173.13	0.27	31	4.28	0.42	834.61	35/108	52.4251	130	614.9 | 943.3 | 961.0 | 628.2 | 1021.2 | 911.0 | 907.2 | 576.6 | 914.1 | 606.1
	K.LSGSNPYTTVTPQIINSK.W	2	4	1920.01	-0.69	62	4.53	0.36	934.75	22/51	48.1671	130	900.2 | 799.2 | 843.2 | 885.3 | 1461.5 | 1100.3 | 683.2 | 1035.1 | 1189.2 | 861.2
	K.LSGSNPYTTVTPQIINSKWEK.V	3	2	2363.22	-0.76	51	4.4	0.48	505.34	33/120	55.6777	130	953.1 | 1082.1 | 1010.1 | 1125.6 | 672.5 | 968.5 | 904.6 | 716.2 | 721.7 | 1130.6
	K.MLDAEDIVNTARPDEK.A	2	2	1816.88	0.36	31	4.88	0.22	1140.72	24/45	28.2018	100	1541.3 | 1329.2 | 558.1 | 729.9 | 1258.3 | 1026.3 | 799.3 | 671.2 | 1142.3 | 786.8
	K.MVSDINNGWQHLEQAEKGYEEWLLNEIR.R	3	4	3401.62	1.07	160	6.46	0.56	1869.16	44/162	100.123	130	1058.1 | 1428.6 | 1421.3 | 1315.0 | 990.7 | 931.0 | 1587.0 | 1372.6 | 1201.3 | 1557.8
	K.SFSTALYGESDL	2	1	1289.59	-0.64	43	3.24	0.56	596.82	17/33	35.868	80	520.0 | 770.2 | 796.1 | 956.0 | 752.0 | 475.9 | 1158.0 | 494.2 | 867.1 | 1043.2
	K.VLAGDKNFITAEELRR.E	2	2	1832	-0.45	80	3.57	0.27	213.95	19/45	42.3805	100	689.0 | 680.1 | 838.5 | 1657.5 | 573.3 | 746.4 | 737.5 | 811.0 | 1202.3 | 444.2
	K.VLAGDKNFITAEELRR.E	3	1	1832	-0.48	96	3.04	0.4	388.29	33/90	42.3431	100	540.9 | 811.0 | 775.0 | 689.0 | 746.5 | 801.7 | 517.1 | 829.9 | 867.5 | 213.0
	R.ASFNHFDKDHGGALGPEEFK.A	3	2	2203.02	-0.57	104	4.09	0.53	1498.04	37/114	40.3275	130	955.5 | 819.2 | 946.5 | 571.4 | 600.5 | 1004.2 | 892.5 | 591.5 | 1029.3 | 628.7
	R.EAILAIHKEAQR.I	2	1	1378.78	-0.47	67	4.35	0.53	552.83	20/33	24.8305	130	626.6 | 768.2 | 503.1 | 881.2 | 533.4 | 952.3 | 589.9 | 374.1 | 506.3 | 498.1
	R.ETTDTDTADQVIASFK.V	2	3	1741.81	-0.54	65	4.42	0.5	1196.91	22/45	33.2278	80	452.1 | 747.3 | 565.2 | 381.1 | 1159.2 | 1361.2 | 978.3 | 1079.3 | 1194.3 | 1272.1
	R.IAESNHIKLSGSNPYTTVTPQIINSK.W	3	1	2812.48	0.04	52	4.88	0.43	912.98	35/150	63.1451	100	1053.6 | 799.2 | 1007.6 | 999.4 | 806.5 | 1100.3 | 1201.3 | 857.4 | 848.3 | 765.2
	R.IAESNHIKLSGSNPYTTVTPQIINSKWEK.V	3	2	3255.7	1	78	6.71	0.6	1217.97	45/168	50.8213	100	1242.3 | 1343.4 | 1007.6 | 948.0 | 957.0 | 1246.7 | 999.0 | 765.2 | 939.0 | 981.4
	R.IAESNHIKLSGSNPYTTVTPQIINSKWEK.V	4	1	3255.7	1.91	70	3.82	0.41	976.33	47/252	55.3255	130	953.0 | 676.5 | 622.0 | 1024.7 | 643.5 | 1007.5 | 667.9 | 672.6 | 904.2 | 629.9
	R.ISIEMNGTLEDQLSHLKQYER.S	3	1	2504.25	1.13	62	4	0.36	966.95	37/120	67.8124	130	1031.6 | 1096.1 | 769.2 | 966.7 | 909.2 | 1153.0 | 1196.5 | 1087.2 | 763.1 | 709.1
	R.KAGTQIENIDEDFRDGLK.L	3	2	2049.03	-0.54	73	4.19	0.51	1060.55	36/102	51.6429	130	961.7 | 867.1 | 952.1 | 926.0 | 490.4 | 368.4 | 317.2 | 858.2 | 1070.2 | 943.1
	R.KDDPVTNLNNAFEVAEKYLDIPK.M	3	3	2633.35	0.86	102	3.76	0.4	970.81	44/132	190.553	215	1139.4 | 1195.9 | 1253.5 | 357.3 | 1120.6 | 748.5 | 588.9 | 1131.0 | 1024.9 | 1919.4
	R.MAPYQGPDAVPGALDYK.S	2	10	1792.86	-0.62	89	4.71	0.54	811.66	24/48	52.3443	130	796.0 | 763.2 | 1030.1 | 1202.2 | 1013.1 | 1145.2 | 725.6 | 591.1 | 787.0 | 828.1
	R.QFASQANVVGPWIQTK.M	2	3	1773.93	-0.66	92	4.62	0.43	654.62	21/45	60.0337	130	772.2 | 976.0 | 1141.3 | 787.4 | 1176.1 | 616.1 | 1212.2 | 707.4 | 1027.2 | 420.1
	R.SIVDYKPNLDLLEQQHQLIQEALIFDNK.H	3	4	3324.75	1.08	300	4.95	0.55	1245.78	40/162	85.326	130	1310.3 | 1532.8 | 1401.7 | 1042.8 | 1345.9 | 1301.8 | 1374.3 | 523.1 | 970.9 | 1475.9
	R.SIVDYKPNLDLLEQQHQLIQEALIFDNK.H	4	1	3324.75	0.79	53	4.23	0.35	1195.91	50/243	85.5414	130	897.4 | 935.1 | 975.6 | 984.2 | 1125.1 | 1068.1 | 523.2 | 636.3 | 750.3 | 712.7
	R.TIPWLEDRVPQK.T	2	2	1481.81	-0.54	61	3.05	0.29	296.78	16/33	54.4944	130	634.6 | 627.2 | 1110.3 | 641.1 | 372.1 | 1267.4 | 871.2 | 896.2 | 984.2 | 855.2
P07339|CATD_HUMAN Cathepsin D precursor - Homo sapiens (Human)						300	250.38	56.31	44523.7	185 (185 0 0 0 0)			35	71	0.49
	K.AIGAVPLIQGEYMIPCEK.V	2	7	1932	-0.72	123	4.55	0.55	651.5	24/51	74.5512	130	1520.3 | 1456.2 | 476.1 | 760.9 | 1069.1 | 412.0 | 1197.2 | 589.1 | 1343.2 | 863.2
	K.AIGAVPLIQGEYMIPCEKVSTLPAITLK.L	3	3	2955.63	0.9	58	3.2	0.5	300.42	36/162	86.0408	130	1272.7 | 750.5 | 848.8 | 924.8 | 1322.4 | 1047.1 | 1111.1 | 412.1 | 1387.0 | 1168.2
	K.EGCEAIVDTGTSLMVGPVDEVR.E	2	2	2277.07	0.24	93	4.57	0.52	655.24	23/63	42.2522	80	771.2 | 1506.1 | 870.2 | 1001.2 | 1488.2 | 714.3 | 1575.3 | 1407.1 | 1258.3 | 1201.2
	K.EGCEAIVDTGTSLMVGPVDEVRELQK.A	2	1	2775.35	-0.68	82	2.74	0.33	268.48	17/75	47.4163	80	979.9 | 1269.3 | 1959.7 | 901.3 | 1178.8 | 1324.3 | 1087.9 | 1699.6 | 1212.1 | 1489.1
	K.EGCEAIVDTGTSLMVGPVDEVRELQK.A	3	2	2775.35	1.1	81	4.07	0.54	505.03	33/150	47.0986	80	1087.0 | 1037.5 | 1144.1 | 1179.0 | 636.0 | 750.5 | 472.0 | 684.9 | 850.5 | 585.0
	K.FDGILGMAYPR.I	2	15	1239.62	-0.07	83	3.26	0.56	1462.41	20/30	110.538	215	807.5 | 694.5 | 435.4 | 968.4 | 506.4 | 546.4 | 272.3 | 734.3 | 950.5 | 405.1
	K.GYKLSPEDYTLK.V	2	6	1413.73	-0.01	67	3.14	0.31	702.95	18/33	64.9777	215	952.5 | 865.5 | 1065.6 | 462.4 | 890.4 | 524.4 | 549.4 | 444.4 | 597.4 | 584.4
	K.LGGKGYKLSPEDYTLK.V	2	3	1768.95	-0.51	68	5.15	0.55	1612.7	25/45	40.8752	100	1245.3 | 812.0 | 952.2 | 524.1 | 1065.2 | 799.4 | 817.3 | 1413.3 | 576.2 | 704.2
	K.LGGKGYKLSPEDYTLK.V	3	2	1768.95	-0.54	96	4.75	0.43	1184.33	32/90	40.6909	100	433.3 | 865.2 | 524.2 | 707.5 | 452.8 | 811.9 | 476.8 | 704.3 | 952.1 | 828.5
	K.LLDIACWIHHK.Y	2	4	1348.72	-0.49	65	4.3	0.47	1274.28	21/30	60.425	100	894.3 | 823.3 | 561.8 | 1065.2 | 342.2 | 1122.3 | 504.3 | 421.2 | 1202.2 | 534.3
	K.LSPEDYTLK.V	2	1	1065.55	-0.52	31	2.31	0.3	264.7	16/24	40.6754	130	433.3 | 865.1 | 201.0 | 705.2 | 360.1 | 342.1 | 173.1 | 890.1 | 952.2 | 768.2
	K.LVDQNIFSFYLSR.D	2	12	1601.83	-0.6	82	4.49	0.59	1147.6	21/36	86.0356	130	919.2 | 538.3 | 683.2 | 666.2 | 1032.3 | 695.4 | 375.2 | 1146.2 | 1389.3 | 686.4
	K.LVDQNIFSFYLSRDPDAQPGGELMLGGTDSK.Y	3	23	3370.63	0.92	300	6.52	0.6	2070.1	50/180	84.0152	130	1261.3 | 1344.6 | 1055.2 | 1016.1 | 1579.6 | 1271.5 | 972.5 | 1047.6 | 631.3 | 1044.3
	K.LVDQNIFSFYLSRDPDAQPGGELMLGGTDSK.Y	4	1	3370.63	0.52	52	4.23	0.43	1284.93	53/270	65.2595	100	1055.5 | 936.7 | 631.3 | 564.1 | 955.8 | 1047.4 | 1282.5 | 507.2 | 1347.8 | 677.1
	K.VSTLPAITLK.L	2	14	1042.65	-0.14	30	2	0.14	238.03	16/27	75.5582	215	420.0 | 642.5 | 401.2 | 283.1 | 856.6 | 383.2 | 755.5 | 187.1 | 298.5 | 361.3
	R.DPDAQPGGELMLGGTDSK.Y	2	2	1787.81	-0.49	120	4.54	0.6	673.38	25/51	23.5629	80	1261.2 | 527.0 | 399.0 | 564.1 | 677.2 | 328.1 | 767.3 | 808.2 | 1224.1 | 1389.3
	R.ISVNNVLPVFDNLMQQK.L	2	22	1959.04	0.27	119	2.68	0.35	243.09	17/48	84.4147	130	1219.3 | 1332.3 | 880.5 | 610.1 | 724.2 | 497.0 | 706.1 | 593.1 | 761.2 | 876.2
	R.ISVNNVLPVFDNLMQQK.L	3	10	1959.04	-0.13	58	4.34	0.5	919.53	33/96	166.613	215	779.0 | 403.4 | 740.4 | 843.0 | 534.4 | 907.0 | 722.4 | 275.2 | 744.8 | 512.5
	R.KAYWQVHLDQVEVASGLTLCK.E	3	1	2388.24	1.04	101	5.08	0.46	2208.46	41/120	40.0204	80	684.9 | 1020.3 | 721.1 | 1131.1 | 635.3 | 891.3 | 671.1 | 571.1 | 912.5 | 878.4
	R.QVFGEATKQPGITFIAAK.F	2	17	1906.04	0.11	96	2.14	0.38	279.59	27/51	87.8792	215	1045.6 | 840.1 | 861.5 | 1028.7 | 1345.8 | 1173.7 | 1274.8 | 650.5 | 1256.7 | 880.6
	R.QVFGEATKQPGITFIAAK.F	3	8	1906.04	-0.07	39	3.3	0.44	586.37	34/102	92.5189	215	840.5 | 459.5 | 917.5 | 972.5 | 495.5 | 523.1 | 486.7 | 560.5 | 573.2 | 861.5
	R.QVFGEATKQPGITFIAAKFDGILGMAYPR.I	3	4	3126.65	1.25	113	7.67	0.61	1097.84	39/168	95.3291	130	1239.4 | 977.3 | 694.1 | 1133.6 | 967.2 | 1283.7 | 807.2 | 1125.5 | 972.3 | 1248.2
	R.QVFGEATKQPGITFIAAKFDGILGMAYPR.I	4	1	3126.65	0.9	65	3.95	0.53	1611.83	58/252	93.8328	130	1161.3 | 694.2 | 898.6 | 435.2 | 506.2 | 1104.1 | 637.2 | 953.0 | 936.0 | 892.6
	R.TMSEVGGSVEDLIAK.G	2	1	1535.76	-0.49	93	4.43	0.47	1235.96	25/42	32.6752	80	988.3 | 931.3 | 1087.3 | 652.2 | 530.0 | 688.1 | 874.2 | 1303.5 | 1318.2 | 643.4
	R.TMSEVGGSVEDLIAKGPVSK.Y	2	2	2004.03	-0.6	104	4.85	0.58	982.3	22/57	60.566	130	686.2 | 912.3 | 1456.4 | 487.2 | 886.2 | 1156.3 | 778.3 | 615.2 | 799.3 | 1399.4
	R.VGFAEAARL	2	3	933.52	-0.4	36	2.53	0.2	811.88	16/24	28.3982	80	401.8 | 630.3 | 559.1 | 389.1 | 359.2 | 575.2 | 327.0 | 834.0 | 691.2 | 777.2
	R.YYTVFDRDNNR.V	2	6	1462.67	-0.4	43	2.4	0.3	566	16/30	24.189	100	1060.2 | 403.1 | 656.1 | 337.5 | 919.1 | 518.1 | 386.1 | 1119.2 | 410.1 | 299.1
	R.YYTVFDRDNNRVGFAEAAR.-	3	1	2264.08	0.4	62	3.97	0.25	575.01	29/108	49.2897	130	602.8 | 492.9 | 975.0 | 1060.2 | 1045.5 | 960.7 | 594.3 | 820.3 | 660.5 | 317.1
	R.YYTVFDRDNNRVGFAEAAR.L	3	3	2264.08	-0.5	61	3.44	0.44	874.08	33/108	47.5522	130	602.9 | 974.5 | 492.7 | 1060.1 | 960.6 | 1045.2 | 1031.5 | 594.1 | 820.3 | 860.7
Q07065|CKAP4_HUMAN Cytoskeleton-associated protein 4 - Homo sapiens (Human)						202	240.36	52.16	65982.9	52 (52 0 0 0 0)			27	190	0.14
	K.LQNEILKDLSDGIHVVK.D	3	3	1921.08	-0.57	88	5.98	0.38	2250.86	47/96	68.334	130	841.0 | 888.0 | 854.3 | 831.6 | 520.4 | 767.3 | 719.1 | 783.6 | 789.0 | 482.2
	K.LQNEILKDLSDGIHVVKDAR.E	3	2	2263.24	0.35	36	4.36	0.32	831.8	37/114	39.1575	80	1009.5 | 1000.6 | 497.8 | 246.0 | 838.3 | 1269.2 | 824.3 | 887.9 | 1012.5 | 687.3
	K.SINDNIAIFTEVQKR.S	2	2	1747.93	-0.54	91	4.46	0.54	932.05	20/42	46.1735	130	1091.3 | 659.7 | 774.5 | 1020.3 | 760.3 | 692.0 | 789.6 | 710.1 | 530.2 | 639.1
	K.SREWDMEALR.S	2	1	1292.61	1.3	47	3.46	0.25	1038.38	20/27	43.779	130	849.0 | 934.1 | 359.2 | 1118.2 | 576.5 | 1049.2 | 1005.2 | 920.2 | 734.1 | 840.5
	K.VASLEESEGNKQDLK.A	2	1	1646.82	0.01	48	3.69	0.3	535.35	19/42	26.342	215	1387.7 | 739.2 | 1018.6 | 1500.8 | 1147.6 | 260.2 | 1272.7 | 694.6 | 1276.7 | 736.1
	K.VQEQVHTLLSQDQAQAAR.L	2	1	2022.04	0.35	119	6.74	0.59	1763.82	25/51	36.9054	130	1438.4 | 1087.3 | 644.3 | 1301.3 | 1200.3 | 1378.3 | 1250.3 | 759.3 | 935.2 | 887.3
	K.VQEQVHTLLSQDQAQAAR.L	3	10	2022.04	-0.67	108	5.84	0.5	2008.07	36/102	36.7686	130	898.0 | 889.0 | 924.5 | 759.2 | 939.5 | 853.4 | 516.2 | 487.8 | 789.5 | 1048.2
	K.VQSLQATFGTFESILR.S	2	4	1796.95	-0.72	100	5.63	0.63	2158.01	29/45	93.6218	130	1170.3 | 1069.3 | 1241.4 | 488.2 | 764.2 | 1369.3 | 776.5 | 617.2 | 1570.4 | 710.1
	R.ELVSLKQEQQAFKEAADTER.L	3	2	2320.18	1.37	74	4.58	0.31	1198.05	33/114	53.0513	130	693.6 | 890.4 | 990.4 | 405.2 | 958.5 | 660.5 | 949.5 | 1039.5 | 919.3 | 1036.0
	R.ERDFTSLENTVEER.L	2	3	1724.81	-0.53	77	4.33	0.52	611.18	21/39	45.0834	130	798.2 | 1421.3 | 747.2 | 1324.3 | 304.1 | 1403.2 | 1550.2 | 978.2 | 789.6 | 1237.3
	R.LAALQGRLEGLGSSEADQDGLASTVR.S	3	1	2614.34	1.03	52	5.4	0.46	1514.64	41/150	33.9386	80	1077.0 | 1041.6 | 462.1 | 1068.0 | 533.2 | 1120.3 | 956.4 | 1220.9 | 1111.5 | 777.5
	R.LEGLGSSEADQDGLASTVR.S	2	1	1904.92	-0.69	67	4.28	0.62	1018.72	23/54	43.8601	130	703.2 | 831.8 | 1222.1 | 1132.2 | 533.2 | 1061.2 | 462.1 | 1492.4 | 1202.2 | 823.0
	R.LQHVEDGVLSMQVASAR.Q	2	2	1839.94	-0.66	100	5.89	0.6	2237.43	29/48	31.9918	100	799.9 | 849.1 | 1118.3 | 1362.3 | 991.2 | 722.1 | 1233.2 | 762.1 | 1461.4 | 790.9
	R.QREELGQGLQGVEQK.V	2	1	1698.88	-0.49	78	3.81	0.46	476.98	26/42	33.414	130	1407.3 | 777.4 | 1278.3 | 1424.3 | 1122.2 | 560.2 | 1156.3 | 768.5 | 1043.3 | 639.2
	R.SLGETQLVLYGDVEELKR.S	2	1	2049.09	0.27	66	4.05	0.48	1064.23	23/51	65.6158	130	1221.4 | 945.3 | 1108.4 | 802.7 | 773.3 | 1320.4 | 711.3 | 1433.5 | 1154.9 | 1123.4
	R.SLGETQLVLYGDVEELKR.S	3	1	2049.09	-0.77	63	3.61	0.4	472.94	33/102	65.4715	130	925.6 | 916.1 | 832.6 | 611.3 | 896.6 | 782.2 | 555.0 | 201.1 | 941.4 | 387.1
	R.STLQTMESDIYTEVR.E	2	1	1772.84	-0.49	94	4.93	0.45	2485.44	27/42	38.417	80	667.2 | 1111.2 | 504.2 | 982.2 | 1343.1 | 1106.1 | 1242.3 | 1269.3 | 780.2 | 793.0
	R.SVGELPSTVESLQK.V	2	4	1473.78	1.33	73	4.41	0.35	921.59	24/39	48.2734	130	988.2 | 486.1 | 644.4 | 1101.3 | 468.0 | 869.4 | 354.9 | 604.2 | 879.3 | 551.4
	R.SVGELPSTVESLQKVQEQVHTLLSQDQAQAAR.L	3	3	3476.8	0.11	300	7.2	0.64	1332.94	49/186	84.3112	130	1496.3 | 998.1 | 1487.7 | 1035.9 | 974.3 | 1252.5 | 1088.4 | 1417.2 | 1097.8 | 992.1
	R.TAVDSLVAYSVK.I	2	1	1252.68	-0.44	65	3.68	0.52	1478.45	19/33	28.203	80	496.2 | 1080.3 | 333.1 | 920.2 | 981.2 | 757.2 | 540.8 | 867.4 | 739.2 | 779.4
	R.TAVDSLVAYSVKIETNENNLESAK.G	3	1	2595.32	-0.05	46	3.71	0.35	725.49	36/138	68.2909	130	1211.8 | 1004.9 | 955.4 | 1162.6 | 1096.2 | 802.4 | 1145.7 | 1199.6 | 1035.5 | 1202.8
P21796|VDAC1_HUMAN Voltage-dependent anion-selective channel protein 1 - Homo						224	220.38	79.51	30753.6	102 (102 0 0 0 0)			30	72	0.42
	K.GYGFGLIKLDLK.T	2	5	1323.77	-0.53	56	4.47	0.43	978.93	24/33	54.7199	100	1064.2 | 260.1 | 552.4 | 899.3 | 729.3 | 1177.2 | 577.1 | 488.1 | 523.9 | 949.2
	K.KLETAVNLAWTAGNSNTR.F	2	5	1946.01	-0.58	155	6.75	0.54	1972.05	27/51	50.5434	130	820.3 | 1077.3 | 1304.3 | 719.2 | 648.3 | 1126.3 | 869.3 | 1190.4 | 1403.4 | 900.6
	K.KLETAVNLAWTAGNSNTR.F	3	4	1946.01	-0.72	45	3.61	0.38	1089.64	36/102	29.7765	80	778.9 | 719.1 | 735.0 | 563.3 | 820.2 | 886.4 | 390.2 | 554.3 | 988.2 | 880.7
	K.LTFDSSFSPNTGKK.N	2	7	1528.76	-0.05	108	3.37	0.34	404.86	20/39	58.6114	215	1052.6 | 658.6 | 644.5 | 965.6 | 878.6 | 649.6 | 527.0 | 584.5 | 477.2 | 1167.7
	K.LTLSALLDGKNVNAGGHK.L	2	2	1808	-0.49	59	5.6	0.5	1958.53	28/51	52.7894	100	981.3 | 831.5 | 1096.3 | 796.2 | 840.3 | 1209.4 | 581.2 | 827.2 | 817.5 | 1322.3
	K.LTLSALLDGKNVNAGGHK.L	3	5	1808	0.54	91	4.37	0.5	914.11	37/102	41.9727	100	797.5 | 740.9 | 848.0 | 697.5 | 852.9 | 491.4 | 788.6 | 532.4 | 732.0 | 831.5
	K.LTLSALLDGKNVNAGGHKLGLGLEFQA	2	1	2736.5	0.41	70	4.36	0.59	520.08	23/78	78.0079	130	1909.9 | 1187.3 | 955.7 | 1260.3 | 1724.7 | 1511.5 | 1075.4 | 947.3 | 1789.8 | 827.3
	K.LTLSALLDGKNVNAGGHKLGLGLEFQA	3	2	2736.5	0.25	133	6.38	0.62	1474.09	44/156	77.8861	130	1186.7 | 1260.2 | 1069.7 | 1122.2 | 841.7 | 1126.6 | 846.4 | 1161.7 | 831.6 | 1205.2
	K.SENGLEFTSSGSANTETTK.V	2	3	1959.88	-0.65	136	5.77	0.64	1724.88	27/54	35.2374	130	1082.2 | 1183.3 | 1330.1 | 908.1 | 1459.2 | 764.1 | 693.1 | 851.2 | 872.4 | 579.1
	K.SENGLEFTSSGSANTETTKVTGSLETK.Y	3	1	2775.32	0.06	113	4.37	0.48	875.73	39/156	31.8205	100	1073.9 | 1138.4 | 1000.0 | 862.2 | 854.0 | 1223.0 | 1280.0 | 1129.5 | 790.6 | 833.7
	K.SENGLEFTSSGSANTETTKVTGSLETKYR.W	3	1	3094.48	0.16	77	3.92	0.41	759.7	38/168	47.5879	130	1233.3 | 1298.1 | 1109.1 | 1159.6 | 930.6 | 1247.4 | 647.4 | 815.2 | 914.4 | 1288.7
	K.SRVTQSNFAVGYK.T	2	6	1456.75	-0.45	66	4.43	0.53	1309.18	24/36	31.547	130	1090.3 | 991.2 | 1147.2 | 367.0 | 1310.3 | 466.1 | 1062.3 | 537.2 | 920.3 | 885.2
	K.TDEFQLHTNVNDGTEFGGSIYQK.V	2	1	2600.19	0.24	81	4.97	0.61	952.02	28/66	30.669	80	1186.2 | 1414.4 | 1192.4 | 1397.5 | 1849.6 | 899.3 | 871.2 | 1866.5 | 1701.5 | 1730.4
	K.TDEFQLHTNVNDGTEFGGSIYQK.V	3	4	2600.19	0.11	74	4.21	0.48	1382.86	40/132	53.2447	130	752.3 | 553.3 | 1228.0 | 1219.1 | 1073.5 | 708.1 | 1028.3 | 778.4 | 944.6 | 695.4
	K.TKSENGLEFTSSGSANTETTK.V	2	3	2189.02	-0.59	142	6.05	0.64	1915.29	32/60	29.243	130	1330.2 | 1183.2 | 995.2 | 1459.3 | 908.3 | 859.2 | 1006.1 | 1629.3 | 693.2 | 971.5
	K.TKSENGLEFTSSGSANTETTK.V	3	5	2189.02	-0.79	53	5.55	0.51	947.61	36/120	29.1907	130	908.1 | 851.2 | 632.5 | 995.2 | 641.4 | 661.0 | 971.6 | 920.9 | 623.5 | 1082.2
	K.TKSENGLEFTSSGSANTETTKVTGSLETK.Y	3	7	3004.46	0.07	300	7.13	0.64	1942.22	53/168	42.731	130	1388.8 | 1379.4 | 1073.6 | 1138.1 | 1280.1 | 735.3 | 1223.1 | 834.4 | 1370.1 | 1344.6
	K.TKSENGLEFTSSGSANTETTKVTGSLETK.Y	4	2	3004.46	-0.21	39	4.13	0.44	1047.88	53/252	41.9982	130	862.5 | 906.0 | 949.5 | 834.5 | 922.7 | 554.4 | 632.4 | 940.5 | 545.5 | 1000.0
	K.VNKKLETAVNLAWTAGNSNTR.F	3	2	2287.22	1.09	57	4.87	0.47	1306.14	40/120	50.2958	130	648.3 | 641.5 | 1006.2 | 849.0 | 906.0 | 591.4 | 949.5 | 631.2 | 1077.2 | 605.8
	K.VNNSSLIGLGYTQTLKPGIK.L	2	8	2103.18	-0.54	134	4.76	0.36	677.15	22/57	56.2256	130	1375.4 | 1205.5 | 414.3 | 1488.5 | 1689.6 | 985.4 | 542.3 | 1544.4 | 881.3 | 711.3
	K.VNNSSLIGLGYTQTLKPGIK.L	3	5	2103.18	0.21	68	3.12	0.13	316.86	27/114	58.3428	130	1003.1 | 888.5 | 845.1 | 801.5 | 945.6 | 994.5 | 603.2 | 414.2 | 986.0 | 775.2
	K.WNTDNTLGTEITVEDQLAR.G	2	3	2176.05	-0.62	111	5.61	0.52	1461.54	27/54	45.4836	100	1331.3 | 931.2 | 731.2 | 828.1 | 1173.3 | 1445.4 | 602.2 | 1228.1 | 487.1 | 1274.3
	K.YQIDPDACFSAK.V	2	1	1357.61	-0.5	32	2.25	0.32	503.79	18/33	29.6327	80	1066.2 | 953.1 | 291.9 | 838.1 | 520.0 | 405.0 | 274.9 | 503.1 | 548.2 | 588.5
	K.YRWTEYGLTFTEK.W	2	1	1693.82	-0.51	81	4.97	0.53	2358.27	27/36	44.4541	100	736.2 | 1069.3 | 958.2 | 1547.4 | 625.2 | 1317.2 | 1170.2 | 1374.3 | 492.7 | 1418.2
	R.EHINLGCDMDFDIAGPSIR.G	2	3	2102.96	-0.45	44	4.29	0.53	917.92	23/54	52.4175	100	529.1 | 1496.2 | 600.1 | 713.3 | 975.2 | 1221.2 | 589.2 | 864.2 | 1723.4 | 573.0
	R.GLKLTFDSSFSPNTGKK.N	2	3	1826.97	-0.5	96	5.34	0.56	1013.91	21/48	50.638	130	1052.3 | 775.2 | 1415.3 | 644.3 | 731.3 | 829.0 | 1314.3 | 1183.2 | 1167.3 | 841.0
	R.GLKLTFDSSFSPNTGKK.N	3	3	1826.97	-0.54	96	5.01	0.63	1169.54	34/96	50.6002	130	764.9 | 708.4 | 526.6 | 731.2 | 829.0 | 547.3 | 755.9 | 775.2 | 878.3 | 412.2
	R.VTQSNFAVGYK.T	2	2	1213.62	-0.46	33	2.8	0.27	846.19	19/30	19.6928	80	507.3 | 999.2 | 886.1 | 498.3 | 367.1 | 1013.2 | 1002.2 | 771.1 | 761.2 | 1067.1
	R.WTEYGLTFTEK.W	2	6	1374.66	-0.51	75	3.73	0.43	1118.16	21/30	58.9623	130	1087.2 | 795.2 | 958.2 | 625.2 | 524.2 | 399.1 | 377.1 | 288.0 | 580.1 | 1188.2
P27797|CALR_HUMAN Calreticulin precursor - Homo sapiens (Human)						300	220.35	64.75	48111.9	146 (146 0 0 0 0)			27	109	0.25
	K.EQFLDGDGWTSR.W	2	15	1410.63	-0.47	53	3.18	0.41	1345.2	21/33	29.3015	80	893.2 | 778.1 | 363.1 | 387.0 | 606.2 | 499.9 | 1006.2 | 615.1 | 1153.2 | 1030.0
	K.FVLSSGKFYGDEEKDK.G	3	1	1848.9	-0.63	60	3.8	0.52	392.32	31/90	42.0311	130	801.7 | 745.2 | 793.0 | 535.0 | 852.0 | 701.9 | 246.9 | 219.0 | 549.1 | 731.8
	K.FYGDEEKDKGLQTSQDAR.F	2	13	2086.97	0.03	141	4.79	0.54	566.3	24/51	37.8596	215	1841.9 | 803.6 | 1104.6 | 975.5 | 1112.6 | 889.3 | 1218.6 | 794.6 | 1346.7 | 966.5
	K.FYGDEEKDKGLQTSQDAR.F	3	12	2086.97	0.04	78	3.34	0.46	486.11	34/102	33.2942	215	921.6 | 889.2 | 246.2 | 912.8 | 593.4 | 803.3 | 766.6 | 576.4 | 903.9 | 880.3
	K.GKNVLINKDIR.C	2	1	1269.76	-0.37	40	4.2	0.36	786.83	21/30	24.4961	100	982.3 | 288.0 | 964.3 | 871.4 | 758.3 | 542.7 | 271.0 | 867.4 | 498.6 | 970.3
	K.GQTLVVQFTVK.H	2	4	1219.7	-0.51	48	3.47	0.46	775.7	19/30	37.475	100	354.8 | 721.2 | 820.2 | 499.0 | 1034.3 | 494.1 | 933.2 | 974.2 | 481.1 | 266.9
	K.GQTLVVQFTVKHEQNIDCGGGYVK.L	3	1	2620.32	1.22	45	3.06	0.33	365.68	31/138	53.5391	130	1061.5 | 1111.0 | 809.3 | 710.2 | 1167.6 | 1218.6 | 947.8 | 778.7 | 812.8 | 1003.2
	K.HEQNIDCGGGYVK.L	2	4	1419.63	-0.44	79	4.52	0.42	976.36	20/36	15.7303	80	1153.2 | 1136.2 | 798.2 | 267.0 | 1273.1 | 377.0 | 1282.3 | 1025.1 | 622.1 | 1175.2
	K.HKSDFGKFVLSSGK.F	3	2	1536.82	-0.49	59	3.23	0.34	518	28/78	35.8966	100	585.1 | 400.8 | 636.4 | 737.2 | 452.3 | 590.2 | 700.9 | 377.9 | 579.4 | 433.3
	K.IDDPTDSKPEDWDKPEHIPDPDAK.K	3	2	2760.26	1.03	56	3.57	0.29	335.41	29/138	37.7879	100	1166.1 | 806.7 | 845.1 | 1272.0 | 430.1 | 1052.5 | 994.5 | 1128.3 | 623.9 | 774.4
	K.IDNSQVESGSLEDDWDFLPPKK.I	2	7	2519.19	0.08	109	4.72	0.57	489.32	23/63	115.173	215	1146.9 | 469.5 | 1030.6 | 1196.4 | 1489.6 | 1374.6 | 729.5 | 1790.8 | 1733.9 | 1136.9
	K.IDNSQVESGSLEDDWDFLPPKK.I	3	14	2519.19	0.95	85	3.69	0.45	500.08	32/126	114.65	215	981.9 | 1146.5 | 932.8 | 1089.3 | 1204.0 | 1045.9 | 764.7 | 469.4 | 558.4 | 923.2
	K.IKDPDASKPEDWDER.A	2	5	1800.84	-0.61	81	3.63	0.4	615.15	20/42	16.6391	80	722.8 | 1497.2 | 780.3 | 605.2 | 304.1 | 1232.2 | 1444.3 | 1196.2 | 1141.1 | 713.9
	K.IKDPDASKPEDWDER.A	3	3	1800.84	-0.63	94	3.47	0.34	669.59	29/84	27.3841	100	780.4 | 722.9 | 749.3 | 304.1 | 357.1 | 946.1 | 473.8 | 242.0 | 844.5 | 771.5
	K.KPEDWDEEMDGEWEPPVIQNPEYK.G	3	3	2960.29	-0.11	70	4.6	0.35	917.65	36/138	48.9937	100	592.6 | 888.8 | 1184.2 | 1776.3 | 1213.3 | 879.8 | 1091.8 | 824.2 | 1156.5 | 778.2
	K.KVHVIFNYK.G	2	2	1147.66	-0.39	32	3.01	0.46	651.16	15/24	34.1565	100	460.9 | 510.4 | 684.2 | 783.2 | 920.3 | 1019.2 | 464.2 | 237.1 | 1001.3 | 365.1
	K.LFPNSLDQTDMHGDSEYNIMFGPDICGPGTK.K	3	2	3399.5	0.92	123	4.99	0.47	890.37	39/180	49.5741	100	1047.4 | 944.1 | 1228.4 | 1222.2 | 1042.0 | 1570.6 | 887.1 | 1257.4 | 1365.0 | 1024.5
	K.NVLINKDIR.C	2	8	1084.65	-0.41	45	2.32	0.23	382.91	14/24	18.1092	80	288.1 | 797.2 | 436.2 | 758.4 | 645.2 | 780.3 | 175.0 | 871.3 | 271.2 | 477.8
	K.SDFGKFVLSSGK.F	2	1	1271.66	-0.51	69	4.11	0.46	969.46	21/33	46.8082	130	535.5 | 737.2 | 378.1 | 922.2 | 491.1 | 894.2 | 781.2 | 526.4 | 461.9 | 865.2
	K.SGTIFDNFLITNDEAYAEEFGNETWGVTK.A	2	4	3268.5	0.34	93	4.21	0.57	494.85	21/84	56.3065	80	1467.3 | 1267.3 | 1701.4 | 1396.4 | 1139.3 | 991.3 | 1091.2 | 960.3 | 1801.5 | 1831.7
	K.SGTIFDNFLITNDEAYAEEFGNETWGVTK.A	3	25	3268.5	0.69	300	6.53	0.58	1514.32	43/168	95.4795	130	1512.0 | 1424.0 | 1462.1 | 991.2 | 1289.7 | 590.2 | 1340.0 | 1433.4 | 691.2 | 404.2
	K.VHVIFNYK.G	1	1	1019.57	-0.37	30	2.87	0.46	867.13	15/21	39.1865	130	873.2 | 684.2 | 710.2 | 571.2 | 596.2 | 783.2 | 856.3 | 336.2 | 845.2 | 774.2
	K.VHVIFNYK.G	2	6	1019.57	-0.38	40	2.33	0.36	711.41	16/21	38.9927	130	783.2 | 237.0 | 684.2 | 336.1 | 220.0 | 571.2 | 449.2 | 209.1 | 166.0 | 310.1
	K.VHVIFNYKGK.N	2	1	1204.68	-0.45	35	3.33	0.49	666.23	16/27	34.6124	130	968.3 | 336.0 | 871.2 | 237.0 | 538.4 | 915.3 | 756.1 | 220.0 | 288.1 | 449.2
	R.CKDDEFTHLYTLIVRPDNTYEVK.I	3	1	2799.37	1.1	147	5.23	0.49	739.24	34/132	40.3904	80	1277.6 | 1327.3 | 856.9 | 1227.0 | 1024.0 | 1031.9 | 1105.6 | 1284.6 | 1170.0 | 1268.3
	R.FYALSASFEPFSNK.G	2	7	1607.77	-0.67	96	5.78	0.63	2031.53	25/39	51.4165	100	592.1 | 955.2 | 1113.2 | 721.1 | 868.1 | 1016.0 | 1026.2 | 998.0 | 653.0 | 381.9
	R.FYALSASFEPFSNKGQTLVVQFTVK.H	3	1	2808.46	0.95	147	5.96	0.63	3113.5	52/144	85.5083	130	1157.5 | 1035.1 | 1078.5 | 1114.3 | 1214.1 | 1249.8 | 820.3 | 721.2 | 1149.1 | 1044.4
P48735|IDHP_HUMAN Isocitrate dehydrogenase [NADP], mitochondrial precursor - H						190	220.35	54.65	50876.9	78 (78 0 0 0 0)			26	143	0.18
	K.CATITPDEARVEEFK.L	2	1	1708.82	0.42	83	3.5	0.3	520.15	18/42	19.9278	100	1219.3 | 716.3 | 1415.3 | 1320.3 | 1007.2 | 610.3 | 767.9 | 1091.2 | 660.7 | 1286.3
	K.DLAGCIHGLSNVK.L	2	7	1326.68	-0.53	88	4.89	0.51	2397.9	28/36	42.8374	130	549.9 | 754.2 | 514.4 | 1027.2 | 867.2 | 447.2 | 880.2 | 1180.2 | 1098.3 | 460.1
	K.GRPTSTNPIASIFAWTR.G	2	5	1874.99	-0.55	123	5.87	0.46	1868.89	30/48	84.5716	130	1161.4 | 1661.6 | 714.3 | 1413.4 | 1275.3 | 680.3 | 1195.3 | 1342.4 | 831.6 | 1700.6
	K.GRPTSTNPIASIFAWTR.G	3	6	1874.99	-0.69	71	3.85	0.34	1051.66	33/96	50.0192	80	707.4 | 462.1 | 533.2 | 800.9 | 850.8 | 498.3 | 793.0 | 276.0 | 880.2 | 951.3
	K.LILPHVDIQLK.Y	2	4	1288.8	-0.48	63	3.2	0.28	599.85	19/30	36.588	80	475.3 | 949.3 | 531.8 | 426.8 | 501.1 | 226.9 | 715.2 | 1062.2 | 788.1 | 862.7
	K.LNEHFLNTTDFLDTIK.S	2	5	1920.97	0.06	106	4.97	0.45	1090.06	25/45	138.204	215	1167.7 | 1280.8 | 736.5 | 1560.9 | 1427.7 | 1185.6 | 641.4 | 754.5 | 783.0 | 1053.7
	K.LNEHFLNTTDFLDTIK.S	3	2	1920.97	-0.7	62	4.43	0.42	741.41	33/90	42.6867	80	526.7 | 851.2 | 736.1 | 476.4 | 952.3 | 517.8 | 714.5 | 575.6 | 754.2 | 504.3
	K.LNEHFLNTTDFLDTIKSNLDR.A	3	1	2506.26	1.11	35	3.58	0.37	579.3	31/120	47.3538	80	741.3 | 1302.0 | 1007.0 | 1132.0 | 933.6 | 755.1 | 717.6 | 1027.0 | 732.3 | 1166.5
	K.TDFDKNKIWYEHR.L	3	1	1751.85	-0.6	40	3.36	0.49	1173.78	28/72	22.6106	80	512.7 | 716.7 | 768.4 | 790.1 | 491.2 | 517.3 | 775.5 | 720.8 | 482.4 | 826.5
	K.TIEAEAAHGTVTR.H	2	7	1355.69	-0.1	83	4.07	0.56	734.8	21/36	26.2775	215	571.5 | 533.4 | 812.5 | 741.4 | 823.4 | 562.6 | 506.8 | 597.2 | 941.5 | 1141.6
	K.VAKPVVEMDGDEMTR.I	2	2	1676.8	-0.6	95	4.24	0.56	855.29	25/42	35.782	130	1378.3 | 753.9 | 708.1 | 1083.1 | 689.9 | 536.1 | 1182.2 | 954.1 | 969.2 | 1141.2
	K.VCVETVESGAMTK.D	2	1	1353.64	-0.53	81	4.7	0.53	1916.96	26/36	19.9092	80	594.2 | 507.1 | 923.2 | 613.1 | 822.2 | 760.1 | 379.2 | 975.0 | 576.1 | 1106.0
	K.YFDLGLPNRDQTDDQVTIDSALATQK.Y	3	10	2924.43	0	300	6.74	0.56	1664.69	43/150	40.8892	100	1108.5 | 1047.3 | 833.2 | 1275.6 | 1239.5 | 1037.8 | 1193.6 | 1104.0 | 890.0 | 1266.4
	R.DQTDDQVTIDSALATQK.Y	2	1	1848.88	-0.61	61	3.64	0.51	789.14	21/48	25.7374	80	1047.2 | 833.1 | 998.2 | 803.2 | 1016.1 | 1473.3 | 376.1 | 1275.5 | 1504.1 | 1030.2
	R.FKDIFQEIFDK.H	2	2	1429.74	-0.46	54	4.05	0.32	1139.12	19/30	92.208	100	1154.2 | 926.2 | 779.1 | 651.1 | 1039.2 | 1283.2 | 641.9 | 409.1 | 1021.3 | 504.1
	R.FKDIFQEIFDKHYK.T	2	1	1857.95	0.56	94	4.75	0.55	1431.69	25/39	74.2901	130	856.5 | 1283.3 | 865.6 | 575.2 | 792.0 | 447.1 | 1411.3 | 734.5 | 847.6 | 1354.3
	R.FKDIFQEIFDKHYK.T	3	1	1857.95	0.45	76	4.34	0.45	1213.69	37/78	74.1571	130	792.1 | 783.0 | 856.2 | 734.5 | 865.5 | 475.9 | 765.8 | 837.2 | 276.0 | 447.1
	R.GKLDGNQDLIR.F	2	7	1228.66	-0.43	55	3.8	0.39	1335.16	22/30	26.8174	130	815.2 | 930.2 | 1043.2 | 401.2 | 414.1 | 828.1 | 281.1 | 1054.2 | 550.0 | 516.2
	R.HAHGDQYKATDFVADRAGTFK.M	4	1	2335.12	-0.7	32	4.09	0.5	1093.2	50/180	41.0925	130	709.7 | 663.9 | 699.8 | 733.3 | 675.6 | 829.1 | 518.0 | 209.1 | 522.1 | 738.5
	R.IKVAKPVVEMDGDEMTR.I	3	1	1917.98	-0.7	66	3.91	0.46	754.29	33/96	39.0585	130	839.0 | 781.5 | 708.1 | 823.2 | 729.1 | 789.9 | 830.0 | 872.5 | 954.1 | 483.0
	R.LIDDMVAQVLK.S	2	1	1244.69	-0.46	42	4.67	0.42	1657.9	24/30	38.8965	80	1018.2 | 1098.2 | 558.2 | 487.2 | 687.1 | 758.1 | 985.1 | 359.1 | 903.2 | 227.0
	R.NILGGTVFREPIICK.N	2	6	1659.93	-0.53	88	4.44	0.5	1390.43	25/42	53.2645	130	717.1 | 1087.3 | 1410.5 | 573.3 | 1297.4 | 1319.4 | 702.3 | 660.6 | 1005.4 | 958.4
P22626|ROA2_HUMAN Heterogeneous nuclear ribonucleoproteins A2/B1 - Homo sapien						163	220.31	56.66	37406.7	113 (113 0 0 0 0)			30	96	0.31
	K.ALSRQEMQEVQSSR.S	2	5	1648.81	-0.5	69	5.59	0.44	1450.77	25/39	27.338	130	576.2 | 964.2 | 1073.2 | 685.3 | 1172.2 | 1221.2 | 1300.3 | 705.2 | 1093.2 | 944.2
	K.ALSRQEMQEVQSSR.S	3	1	1648.81	-0.7	58	4.82	0.39	1935.63	36/78	13.7108	130	477.1 | 732.8 | 472.7 | 650.8 | 705.1 | 349.1 | 723.9 | 408.4 | 463.8 | 417.2
	K.KLFVGGIKEDTEEHHLR.D	3	1	2008.06	-0.62	104	4.59	0	1404.22	39/96	37.6528	130	884.0 | 941.0 | 761.0 | 810.5 | 461.3 | 589.8 | 562.2 | 917.6 | 792.5 | 732.4
	K.LFIGGLSFETTEESLR.N	2	7	1798.92	-0.61	90	4.98	0.47	1971.97	28/45	44.024	80	1198.2 | 835.2 | 964.3 | 1111.3 | 770.4 | 1425.3 | 504.2 | 1368.5 | 601.2 | 734.2
	K.LFIGGLSFETTEESLRNYYEQWGK.L	3	6	2867.39	0.82	103	4.61	0.5	1047.35	45/138	71.5342	100	1247.5 | 1304.1 | 870.1 | 1134.1 | 1219.0 | 1090.5 | 1017.0 | 1190.6 | 864.4 | 601.1
	K.LFVGGIKEDTEEHHLR.D	3	3	1879.97	0.28	87	3.18	0	532.39	25/90	22.085	80	540.7 | 810.9 | 760.8 | 506.4 | 461.1 | 732.1 | 959.3 | 425.2 | 699.0 | 752.0
	K.LFVGGIKEDTEEHHLRDYFEEYGK.I	3	2	2911.39	1.09	55	3.75	0.47	921.2	34/138	35.7414	80	884.6 | 1162.9 | 1208.2 | 1325.9 | 1273.0 | 851.9 | 1098.6 | 797.8 | 1267.5 | 1276.2
	K.LTDCVVMRDPASKR.S	3	2	1590.81	-0.48	72	3.2	0.28	769.97	34/78	32.5906	130	689.0 | 279.7 | 739.5 | 744.5 | 631.5 | 1033.2 | 215.1 | 461.2 | 390.1 | 819.1
	K.TLETVPLER.K	2	7	1057.59	0	42	2.6	0.27	1207.34	19/24	41.7239	215	843.6 | 714.5 | 215.1 | 613.4 | 187.1 | 344.2 | 445.3 | 413.6 | 422.3 | 786.4
	R.GFGFVTFDDHDPVDK.I	2	3	1695.77	-0.61	95	4.42	0.53	1538.56	24/42	44.4076	100	1238.1 | 458.1 | 1188.2 | 746.3 | 1087.2 | 940.1 | 1287.2 | 717.9 | 1549.1 | 710.1
	R.GFGFVTFDDHDPVDKIVLQK.Y	2	8	2277.16	0.32	101	5.06	0.55	1260.39	26/57	41.3722	80	1039.3 | 1238.2 | 1066.0 | 1291.4 | 1549.3 | 728.3 | 1406.4 | 1057.5 | 1002.0 | 1890.6
	R.GFGFVTFDDHDPVDKIVLQK.Y	3	9	2277.16	0.11	85	3.41	0.49	738.07	33/114	136.82	215	935.3 | 885.7 | 520.6 | 692.2 | 1037.8 | 835.3 | 1238.6 | 508.3 | 646.7 | 1008.8
	R.GFGFVTFSSMAEVDAAMAARPHSIDGR.V	3	3	2827.33	0.79	76	3.19	0.47	724.65	39/156	82.4662	130	1161.1 | 1037.1 | 1210.8 | 1110.3 | 875.6 | 848.7 | 508.1 | 738.3 | 1312.2 | 1151.8
	R.GFGFVTFSSMAEVDAAMAARPHSIDGR.V	4	1	2827.33	0.69	67	3.01	0.29	1334.06	55/234	48.0838	80	807.0 | 774.5 | 875.6 | 507.9 | 848.5 | 1036.5 | 1111.0 | 883.9 | 768.3 | 409.0
	R.GGGGNFGPGPGSNFR.G	2	14	1377.63	-0.48	35	2.47	0.54	477.04	17/42	18.5754	80	888.2 | 831.2 | 473.0 | 530.2 | 455.1 | 1035.3 | 436.1 | 512.1 | 416.4 | 490.1
	R.GGGGNFGPGPGSNFRGGSDGYGSGR.G	2	1	2270.99	-0.56	74	3.36	0.37	170.95	19/72	34.9897	130	596.2 | 1675.4 | 1658.4 | 1678.4 | 912.2 | 579.2 | 891.9 | 882.9 | 1359.3 | 863.4
	R.GGGGNFGPGPGSNFRGGSDGYGSGR.G	3	3	2270.99	0.09	59	3.89	0.36	772.19	39/144	33.9615	130	891.3 | 863.5 | 965.0 | 473.1 | 596.2 | 512.1 | 530.2 | 455.1 | 575.9 | 665.4
	R.GGNFGFGDSR.G	2	3	1013.44	0.59	43	2.71	0.11	767.72	16/27	26.3144	130	638.1 | 394.7 | 434.0 | 376.0 | 581.0 | 261.9 | 347.9 | 412.6 | 785.1 | 444.1
	R.GGNFGFGDSRGGGGNFGPGPGSNFR.G	3	1	2372.06	0.25	127	5.59	0.5	1484.06	42/144	49.6744	130	999.0 | 897.4 | 888.3 | 970.5 | 416.3 | 677.2 | 1072.6 | 715.5 | 563.1 | 444.8
	R.KALSRQEMQEVQSSR.S	3	1	1776.9	-0.52	129	4.22	0.5	1006.24	34/84	22.416	100	825.0 | 789.5 | 477.1 | 705.2 | 816.0 | 732.6 | 528.1 | 830.4 | 349.1 | 398.7
	R.KLFIGGLSFETTEESLR.N	2	3	1927.02	1.3	80	4.82	0.36	1121.33	26/48	53.4686	100	870.4 | 1198.2 | 1425.3 | 835.2 | 1111.1 | 1368.3 | 729.2 | 1539.5 | 816.2 | 1155.3
	R.KLFIGGLSFETTEESLR.N	3	1	1927.02	-0.75	41	5.27	0.34	1177.45	36/96	69.9104	130	504.1 | 712.4 | 547.0 | 777.0 | 734.2 | 375.1 | 835.2 | 820.5 | 703.4 | 418.3
	R.NMGGPYGGGNYGPGGSGGSGGYGGR.S	2	14	2189.91	-0.59	300	5.37	0.66	1055.94	28/72	35.8612	130	973.4 | 944.5 | 916.5 | 1570.3 | 1285.2 | 767.2 | 964.1 | 911.2 | 1513.2 | 1034.1
	R.NMGGPYGGGNYGPGGSGGSGGYGGR.S	3	7	2189.91	-0.79	105	5	0.61	1554.26	44/144	19.9918	80	963.9 | 566.2 | 561.5 | 533.1 | 1125.3 | 643.0 | 906.9 | 973.0 | 552.6 | 1067.9
	R.NYYEQWGK.L	2	2	1087.48	-0.41	30	2.59	0.22	440.29	13/21	30.4604	130	810.1 | 723.9 | 277.9 | 249.9 | 647.1 | 441.0 | 233.0 | 472.2 | 983.1 | 390.1
	R.SRGFGFVTFSSMAEVDAAMAARPHSIDGR.V	3	1	3070.46	1.15	32	4.33	0.49	327.2	40/168	74.2167	130	1420.2 | 677.0 | 1718.5 | 1121.3 | 1411.2 | 1414.7 | 1400.2 | 1146.0 | 781.3 | 1161.2
	R.SRGFGFVTFSSMAEVDAAMAARPHSIDGR.V	4	1	3070.46	1.95	137	4.26	0.45	1214.28	54/252	74.2591	130	884.0 | 848.6 | 947.7 | 1036.6 | 993.0 | 677.0 | 641.5 | 605.9 | 929.1 | 901.6
P29401|TKT_HUMAN Transketolase - Homo sapiens (Human)						210	210.37	36.76	67834.9	160 (160 0 0 0 0)			28	160	0.18
	K.ILATPPQEDAPSVDIANIR.M	2	26	2020.07	-0.64	146	4.27	0.6	499.4	25/54	33.1107	80	811.4 | 862.0 | 1621.4 | 701.2 | 897.6 | 1170.3 | 586.2 | 1319.2 | 567.1 | 888.8
	K.ILATPPQEDAPSVDIANIR.M	3	8	2020.07	-0.81	94	5.1	0.55	2160.71	40/108	33.1267	80	492.8 | 473.2 | 811.7 | 402.1 | 399.0 | 774.6 | 1036.2 | 802.8 | 984.3 | 888.5
	K.ISSDLDGHPVPK.Q	2	3	1264.65	-0.46	55	3.21	0.41	1161.54	22/33	24.5022	130	1021.2 | 532.8 | 825.1 | 440.1 | 749.1 | 244.1 | 862.2 | 1064.2 | 523.5 | 403.0
	K.KKILATPPQEDAPSVDIANIR.M	3	4	2276.26	-0.8	157	5.25	0.62	1661.57	43/120	33.7642	100	647.0 | 984.3 | 638.0 | 492.9 | 655.3 | 611.2 | 1292.3 | 1055.3 | 586.3 | 862.0
	K.LGHASDRIIALDGDTK.N	2	4	1681.89	-0.53	110	4.55	0.59	1618.84	28/45	37.3261	130	1262.4 | 1434.4 | 963.3 | 1147.4 | 420.1 | 718.0 | 1039.6 | 1101.4 | 768.2 | 1034.4
	K.LGHASDRIIALDGDTK.N	3	2	1681.89	-0.55	87	4.29	0.5	1189.86	36/90	37.4491	130	717.9 | 688.0 | 632.9 | 248.0 | 482.4 | 709.0 | 425.8 | 652.2 | 420.1 | 963.2
	K.MFGIDRDAIAQAVR.G	2	7	1562.81	-0.5	95	4.68	0.5	761.31	21/39	57.4648	130	500.3 | 1388.4 | 843.3 | 544.3 | 642.9 | 1019.3 | 1090.2 | 491.7 | 1097.3 | 1289.2
	K.MFGIDRDAIAQAVR.G	3	4	1562.81	-0.69	56	4.3	0.49	1218.51	35/78	34.0349	80	642.9 | 717.0 | 251.0 | 278.9 | 609.9 | 906.1 | 614.4 | 345.1 | 657.2 | 272.7
	K.NMAEQIIQEIYSQIQSK.K	2	11	2023.02	-0.71	100	5.56	0.57	1890.01	25/48	80.5291	100	690.2 | 853.2 | 1333.2 | 1170.1 | 1661.3 | 1223.3 | 475.2 | 1336.3 | 1095.3 | 1548.3
	K.NMAEQIIQEIYSQIQSK.K	3	12	2023.02	-0.76	123	6.33	0.55	2137.6	39/96	81.7928	100	585.8 | 853.2 | 831.4 | 889.5 | 880.5 | 895.3 | 939.0 | 475.1 | 1057.1 | 1171.2
	K.NSTFSEIFKK.E	2	3	1200.63	-0.43	51	2.08	0.18	516.34	17/27	28.8662	80	898.4 | 999.1 | 751.3 | 500.1 | 491.1 | 422.2 | 535.1 | 761.2 | 432.0 | 201.9
	K.SKDDQVTVIGAGVTLHEALAAAELLK.K	3	3	2649.45	-0.65	300	7.47	0.63	3831.69	58/150	88.0302	130	1217.6 | 989.6 | 1165.4 | 1038.7 | 1102.7 | 1028.3 | 811.5 | 673.2 | 1195.6 | 1003.5
	K.SKDDQVTVIGAGVTLHEALAAAELLKK.E	4	1	2777.54	0.56	95	5.76	0.54	2219.42	71/234	81.6589	130	897.1 | 833.2 | 755.1 | 953.8 | 873.4 | 869.0 | 855.6 | 598.9 | 804.2 | 579.9
	R.GITGVEDKESWHGKPLPK.N	2	2	1978.04	-0.53	119	4.78	0.46	1248.59	23/51	30.9984	100	868.5 | 1524.4 | 925.3 | 1306.4 | 1339.3 | 904.5 | 776.4 | 1178.3 | 916.2 | 929.2
	R.GITGVEDKESWHGKPLPK.N	3	7	1978.04	-0.65	52	4.01	0.36	821.99	32/102	32.3944	130	904.5 | 597.6 | 854.1 | 776.0 | 868.4 | 895.5 | 767.0 | 569.9 | 525.4 | 925.1
	R.MPSLPSYKVGDKIATR.K	2	1	1762.95	1.4	124	4.45	0.49	889.12	24/45	44.7197	130	588.3 | 1334.5 | 668.1 | 768.1 | 724.6 | 1175.2 | 760.2 | 816.5 | 732.1 | 987.4
	R.MPSLPSYKVGDKIATR.K	3	2	1762.95	-0.55	80	3.37	0.41	941.16	37/90	44.5332	130	667.9 | 816.5 | 767.7 | 506.4 | 724.3 | 445.7 | 512.4 | 732.0 | 298.0 | 789.5
	R.SVPTSTVFYPSDGVATEK.A	2	24	1884.92	-0.09	121	4.7	0.46	595.44	22/51	65.2344	215	850.3 | 1213.6 | 1066.6 | 801.4 | 636.3 | 654.3 | 819.4 | 672.4 | 1312.7 | 604.4
	R.TSRPENAIIYNNNEDFQVGQAK.V	2	5	2508.21	0.22	111	5.05	0.6	1440.01	31/63	22.1193	100	1731.5 | 777.3 | 982.3 | 869.2 | 1145.3 | 1526.3 | 1616.5 | 1639.4 | 1715.4 | 1363.3
	R.TSRPENAIIYNNNEDFQVGQAK.V	3	12	2508.21	-0.9	121	6.48	0.62	2610.49	43/126	31.5048	130	1053.5 | 1146.6 | 403.2 | 1045.4 | 1004.0 | 982.3 | 1137.5 | 764.4 | 502.2 | 630.3
	R.TSRPENAIIYNNNEDFQVGQAKVVLK.S	3	1	2947.53	0.12	157	7.41	0.59	3022.82	52/150	52.7541	130	869.4 | 842.4 | 609.0 | 1344.6 | 1295.6 | 1145.5 | 1069.3 | 902.0 | 1401.2 | 1731.5
	R.VLDPFTIKPLDR.K	2	7	1413.81	-0.54	71	2.92	0.11	315.06	16/33	46.4553	100	543.9 | 534.9 | 500.2 | 601.2 | 628.2 | 842.2 | 786.1 | 1239.3 | 1086.3 | 912.2
	R.VLDPFTIKPLDRK.L	2	5	1541.91	-0.47	43	3.14	0.35	381.6	16/36	56.6281	130	607.8 | 599.0 | 707.5 | 628.2 | 543.8 | 665.6 | 698.5 | 1239.4 | 303.2 | 869.3
Q14980|NUMA1_HUMAN Nuclear mitotic apparatus protein 1 - Homo sapiens (Human)						170	210.35	15.89	238113	30 (30 0 0 0 0)			21	742	0.03
	K.AAKLEILQQQLQVANEAR.D	3	1	2023.13	0.21	81	5.29	0.39	1624.59	38/102	31.7934	80	560.2 | 787.1 | 489.1 | 768.0 | 739.2 | 889.4 | 900.2 | 569.8 | 610.6 | 867.3
	K.EKQAQLAQTLQQQEQASQGLR.H	3	2	2383.23	-0.91	55	5.6	0.45	1006.32	32/120	29.1302	100	1105.0 | 560.1 | 631.1 | 730.0 | 888.1 | 903.5 | 1096.6 | 1016.3 | 1019.7 | 1011.2
	K.FFQKEQALSTLQLEHTSTQALVSELLPAK.H	3	1	3257.74	0.23	300	6.96	0.66	2158.04	53/168	81.5005	130	1472.7 | 1354.6 | 1415.7 | 1251.6 | 982.7 | 1201.6 | 1190.6 | 1463.4 | 1281.6 | 1226.3
	K.HLCQQLQAEQAAAEKR.H	3	1	1823.92	-0.68	70	5.05	0.46	1912.69	38/90	32.7883	130	787.3 | 843.7 | 973.2 | 303.1 | 805.4 | 773.2 | 251.0 | 859.2 | 851.2 | 503.2
	K.LEILQQQLQVANEAR.D	2	1	1752.96	0.23	87	4.29	0.44	375.86	18/42	56.1238	130	560.2 | 678.4 | 659.1 | 1193.2 | 787.1 | 489.1 | 1028.2 | 1264.2 | 1094.2 | 1156.3
	K.NSLISSLEEEVSILNR.Q	2	1	1802.95	0.41	89	4.06	0.41	1536.8	23/45	55.351	80	602.3 | 402.2 | 1383.2 | 1201.3 | 515.2 | 1288.2 | 1088.2 | 1376.5 | 1401.3 | 1184.3
	K.VAGIESHSELQISR.Q	2	2	1525.8	-0.57	88	4.16	0.48	985.55	23/39	35.4171	130	678.4 | 1056.2 | 832.2 | 1185.3 | 969.3 | 669.4 | 616.2 | 694.1 | 701.9 | 503.2
	R.DSALETLQGQLEEKAQELGHSQSALASAQR.E	3	1	3195.59	0.93	139	6.7	0.6	1407.92	43/174	76.6205	130	1169.7 | 1225.6 | 1340.6 | 1405.1 | 1233.5 | 1290.1 | 975.0 | 892.2 | 1332.6 | 1133.1
	R.GLEAAQIKELEELRQTVK.Q	3	2	2055.15	0.18	88	4.41	0.35	530.7	28/102	60.4019	130	878.6 | 843.1 | 943.5 | 586.3 | 623.6 | 807.6 | 799.5 | 955.0 | 856.1 | 920.6
	R.KNSLISSLEEEVSILNR.Q	2	2	1931.04	-0.61	63	5.23	0.54	1745.33	27/48	75.8945	130	1375.4 | 602.2 | 1420.3 | 1088.3 | 1288.3 | 830.3 | 701.3 | 1201.3 | 1488.4 | 1329.3
	R.LQAQLNELQAQLSQKEQAAEHYK.L	3	1	2668.37	0.28	60	4.66	0.58	783.86	40/132	57.4783	130	1214.7 | 1058.1 | 1114.7 | 1206.9 | 1178.7 | 810.1 | 1170.6 | 1001.5 | 820.7 | 816.5
	R.LVMAESEKSQKLEER.L	3	1	1776.92	0.44	43	3.94	0.39	650.15	33/84	25.5164	130	782.6 | 529.8 | 522.4 | 717.2 | 509.3 | 681.7 | 737.4 | 304.1 | 832.4 | 774.3
	R.SNRDELELELAENRK.L	3	1	1815.92	0.43	36	4.67	0.09	1497.55	32/84	36.2181	100	844.4 | 757.0 | 480.3 | 493.9 | 1086.2 | 730.2 | 365.7 | 417.1 | 486.8 | 302.9
	R.TQPDGTSVPGEPASPISQR.L	2	1	1923.94	1.01	48	3.33	0.44	693.2	24/54	36.0666	215	1138.6 | 848.1 | 786.4 | 855.6 | 768.4 | 894.0 | 1340.8 | 1069.5 | 750.4 | 1251.9
P61247|RS3A_HUMAN 40S ribosomal protein S3a - Homo sapiens (Human)						167	200.34	56.82	29925.8	66 (66 0 0 0 0)			24	112	0.21
	K.ACQSIYPLHDVFVR.K	2	5	1647.83	-0.52	78	4.64	0.47	1207.65	26/39	45.6083	100	982.3 | 1145.3 | 520.1 | 635.1 | 485.0 | 1128.2 | 648.1 | 728.6 | 573.1 | 1013.2
	K.ACQSIYPLHDVFVRK.V	2	2	1775.93	-0.58	45	4.02	0.38	1375.92	27/42	54.1882	130	1110.3 | 1273.4 | 825.1 | 648.2 | 815.8 | 1128.3 | 763.3 | 982.3 | 637.9 | 1173.1
	K.APAMFNIR.N	2	1	919.48	-0.37	42	2.84	0.42	913.71	17/21	27.228	80	751.1 | 549.2 | 680.2 | 371.0 | 168.9 | 239.9 | 587.3 | 376.0 | 295.0 | 343.1
	K.ATGDETGAKVERADGYEPPVQESV.-	2	1	2505.17	1.02	44	2.25	0.32	141.77	16/69	46.5566	215	1401.8 | 755.5 | 1751.9 | 1104.5 | 1151.4 | 1081.7 | 1022.9 | 1073.3 | 1167.7 | 1086.8
	K.ATGDETGAKVERADGYEPPVQESV	2	1	2505.17	1.06	105	2.9	0.42	381.16	20/69	47.5477	215	755.5 | 1401.7 | 1752.0 | 1104.6 | 1081.8 | 1151.5 | 1022.8 | 1087.5 | 1167.5 | 1622.9
	K.ATGDETGAKVERADGYEPPVQESV	3	3	2505.17	1.96	65	3.25	0.52	397.02	35/138	47.0566	215	755.5 | 1022.8 | 1151.8 | 1087.4 | 768.0 | 701.4 | 1048.6 | 1167.4 | 462.3 | 1081.3
	K.FKLITEDVQGK.N	2	5	1277.71	0.48	56	3.82	0.34	998.39	19/30	24.7978	80	1002.2 | 776.1 | 889.2 | 539.8 | 502.2 | 276.0 | 389.1 | 431.1 | 847.1 | 546.1
	K.GRVFEVSLADLQNDEVAFRK.F	3	1	2293.19	0.46	121	6.39	0.47	1889.13	45/114	67.9319	130	1074.3 | 610.5 | 978.4 | 521.5 | 688.4 | 620.5 | 1083.2 | 959.4 | 888.4 | 864.4
	K.LIPDSIGKDIEK.A	2	7	1327.75	-0.04	69	2.41	0.25	239.71	18/33	57.9836	215	551.5 | 1101.6 | 542.6 | 889.5 | 445.5 | 939.5 | 593.4 | 389.4 | 1181.6 | 504.4
	K.LIPDSIGKDIEKACQSIYPLHDVFVR.K	3	1	2956.56	1.17	73	4.11	0.54	594.64	40/150	86.6706	100	911.2 | 1365.7 | 1145.4 | 875.0 | 793.5 | 904.9 | 840.4 | 520.2 | 1159.6 | 1259.6
	K.LMELHGEGSSSGKATGDETGAKVER.A	3	3	2546.22	0.21	300	6.87	0.62	1558.13	44/144	27.7758	130	962.0 | 1031.1 | 687.6 | 762.3 | 725.3 | 768.3 | 953.0 | 576.7 | 1186.4 | 624.2
	K.LMELHGEGSSSGKATGDETGAKVER.A	4	1	2546.22	0.13	108	4.5	0.47	2026.46	56/216	27.9306	130	768.2 | 571.9 | 380.6 | 725.1 | 576.5 | 762.0 | 893.9 | 531.3 | 829.3 | 500.6
	K.NCLTNFHGMDLTR.D	2	2	1521.69	-0.54	78	4.37	0.51	1058.34	21/36	53.2607	130	692.3 | 829.2 | 389.2 | 652.9 | 1133.1 | 1090.3 | 976.2 | 1191.2 | 596.3 | 504.2
	K.VERADGYEPPVQESV	2	1	1674.8	-0.04	77	2.77	0.34	432.9	19/42	42.4314	215	920.5 | 755.5 | 736.2 | 1213.6 | 1341.7 | 1104.5 | 571.4 | 462.3 | 770.8 | 694.5
	K.VVDPFSKKDWYDVK.A	2	2	1725.89	-0.57	85	3.5	0.26	541.21	20/39	53.8898	130	707.0 | 790.5 | 698.1 | 710.2 | 1480.3 | 740.7 | 799.5 | 1167.3 | 634.0 | 1016.2
	R.ADGYEPPVQESV	2	1	1290.59	-0.59	30	2.2	0.43	287.19	14/33	21.7571	80	755.1 | 536.0 | 829.1 | 462.2 | 1086.2 | 518.0 | 957.2 | 407.1 | 578.4 | 500.1
	R.EVQTNDLKEVVNK.L	2	14	1515.8	-0.65	85	4.18	0.4	799.09	20/36	17.3599	80	635.9 | 829.2 | 644.4 | 1159.2 | 693.9 | 1058.5 | 588.1 | 459.1 | 360.2 | 669.0
	R.VFEVSLADLQNDEVAFR.K	2	6	1951.98	-0.62	99	5.57	0.64	1765.89	27/48	79.8499	130	393.1 | 1206.2 | 1331.3 | 850.2 | 1277.3 | 1560.3 | 492.2 | 1778.5 | 1091.2 | 1630.2
	R.VFEVSLADLQNDEVAFRK.F	2	3	2080.07	-0.64	118	5.44	0.51	1050.58	23/51	70.6193	130	1219.4 | 749.3 | 1334.3 | 1405.3 | 978.3 | 853.1 | 1106.3 | 803.5 | 521.2 | 1605.5
	R.VFEVSLADLQNDEVAFRK.F	3	2	2080.07	-0.75	80	4.45	0.47	1198.21	41/102	45.7093	100	918.0 | 803.5 | 853.0 | 760.1 | 991.5 | 247.0 | 376.1 | 909.2 | 475.1 | 219.0
P13010|KU86_HUMAN ATP-dependent DNA helicase 2 subunit 2 - Homo sapiens (Human)						300	190.38	36.07	82652.4	57 (57 0 0 0 0)			23	205	0.11
	K.ASFEEASNQLINHIEQFLDTNETPYFMK.S	3	3	3316.55	0.87	77	5.09	0.56	1188.2	42/162	88.6656	100	1316.5 | 1266.3 | 685.1 | 1307.6 | 1520.1 | 1446.8 | 1586.6 | 1036.9 | 980.0 | 786.2
	K.DKPSGDTAAVFEEGGDVDDLLDMI	2	5	2509.13	-0.73	129	6.08	0.6	1566.67	30/69	72.3755	100	942.2 | 1123.9 | 1567.2 | 1189.4 | 1089.2 | 1347.2 | 1066.4 | 843.1 | 1181.0 | 1420.1
	K.IKTLFPLIEAK.K	2	3	1272.79	-0.52	55	3.1	0.32	747.73	19/30	48.9233	100	1031.2 | 817.2 | 930.2 | 242.0 | 1055.3 | 1013.3 | 456.1 | 325.1 | 343.1 | 371.1
	K.KASFEEASNQLINHIEQFLDTNETPYFMK.S	3	2	3444.64	1.01	300	7.55	0.59	2888.96	51/168	107.325	130	1380.6 | 685.2 | 1044.1 | 1372.1 | 786.1 | 1330.2 | 1245.3 | 1358.3 | 1584.2 | 971.2
	K.KDEKTDTLEDLFPTTK.I	2	2	1880.95	-0.44	96	5.43	0.41	1031.57	21/45	55.718	130	1435.3 | 876.9 | 819.5 | 446.1 | 706.2 | 1175.3 | 1164.3 | 717.2 | 810.5 | 1380.4
	K.KKDQVTAQEIFQDNHEDGPTAK.K	3	4	2499.21	0.24	114	5.27	0.48	2059.27	47/126	34.6468	130	1014.1 | 1122.0 | 473.2 | 951.0 | 1177.0 | 1006.1 | 1064.6 | 1056.0 | 1141.4 | 1186.4
	K.KLKTEQGGAHFSVSSLAEGSVTSVGSVNPAENFR.V	3	1	3490.76	0.97	136	6.22	0.65	1894.88	48/198	59.4547	130	1323.0 | 1090.4 | 1057.7 | 847.4 | 1379.7 | 1229.7 | 733.4 | 1314.2 | 936.2 | 1033.5
	K.KYAPTEAQLNAVDALIDSMSLAK.K	2	4	2449.26	0.29	160	5.85	0.67	1677.14	28/66	79.0826	130	1048.3 | 1401.3 | 1163.3 | 636.2 | 1813.6 | 1447.3 | 1044.6 | 1286.3 | 1759.5 | 751.2
	K.KYAPTEAQLNAVDALIDSMSLAK.K	3	5	2449.26	-1	101	5.14	0.57	987.08	35/132	90.6416	130	1152.5 | 1016.6 | 751.3 | 1116.5 | 907.5 | 1060.5 | 418.3 | 737.0 | 1008.2 | 951.1
	K.LKTEQGGAHFSVSSLAEGSVTSVGSVNPAENFR.V	3	3	3362.66	0.12	150	6.03	0.5	1363.6	45/192	62.7216	130	1258.9 | 847.3 | 1316.1 | 993.6 | 1249.7 | 1044.7 | 733.3 | 1377.4 | 984.6 | 1033.4
	K.YAPTEAQLNAVDALIDSMSLAK.K	3	1	2321.17	0.14	88	4.92	0.51	1783.58	39/126	55.8269	80	1088.2 | 864.2 | 672.5 | 1043.4 | 943.3 | 418.1 | 696.5 | 996.5 | 887.3 | 878.4
	R.AFREEAIKFSEEQR.F	3	2	1739.87	-0.57	68	4.02	0.36	928.92	31/78	36.2762	100	817.2 | 795.1 | 648.2 | 303.0 | 719.4 | 462.3 | 704.2 | 945.2 | 407.4 | 432.1
	R.ALHPREPLPPIQQHIWNMLNPPAEVTTK.S	3	2	3227.72	1.15	107	5.48	0.61	850.32	40/162	72.728	130	1193.7 | 842.2 | 1136.8 | 864.6 | 1157.6 | 914.3 | 957.3 | 1390.7 | 1015.8 | 1185.1
	R.HIEIFTDLSSR.F	2	1	1317.68	-0.45	54	3.32	0.48	1066.5	21/30	52.7071	130	1067.3 | 825.2 | 559.1 | 462.1 | 938.2 | 251.0 | 362.1 | 837.8 | 856.1 | 1180.2
	R.HLMLPDFDLLEDIESK.I	2	5	1914.95	-0.6	119	5.07	0.59	1369.53	28/45	70.129	100	1420.3 | 1664.4 | 364.0 | 495.1 | 1533.4 | 1208.3 | 382.0 | 1423.3 | 476.1 | 707.2
	R.HLMLPDFDLLEDIESK.I	3	2	1914.95	-0.86	76	4.44	0.44	2215.01	38/90	70.2121	100	841.4 | 720.1 | 777.3 | 541.5 | 833.2 | 884.9 | 363.1 | 1082.1 | 234.0 | 969.1
	R.LFQCLLHR.A	2	3	1029.57	-0.33	35	2.93	0.2	1048.66	17/21	51.1355	130	769.3 | 376.4 | 641.1 | 385.2 | 312.0 | 425.1 | 233.1 | 855.2 | 261.0 | 175.0
	R.LGGHGPSFPLK.G	2	1	1109.61	-0.38	41	3.09	0.33	422.96	15/30	38.6692	130	441.8 | 745.2 | 470.4 | 422.2 | 753.1 | 964.2 | 357.1 | 689.2 | 452.8 | 365.0
	R.YGSDIVPFSKVDEEQMK.Y	2	2	1971.94	-0.55	136	5.06	0.36	720.04	24/48	50.6888	130	1337.3 | 669.5 | 664.2 | 1437.3 | 1308.3 | 617.2 | 775.2 | 635.1 | 1319.3 | 878.2
	R.YGSDIVPFSKVDEEQMK.Y	3	1	1971.94	-0.73	52	3.01	0.26	652.43	29/96	28.9725	80	718.9 | 948.3 | 876.4 | 775.5 | 832.9 | 578.7 | 572.5 | 904.7 | 368.1 | 474.7
P68104|EF1A1_HUMAN Elongation factor 1-alpha 1 - Homo sapiens (Human)						168	190.31	49.78	50109.2	244 (244 0 0 0 0)			29	136	0.21
	K.DGNASGTTLLEALDCILPPTRPTDKPLR.L	3	3	2964.55	0.27	107	4.38	0.56	450.61	28/162	92.3561	130	1304.9 | 1260.8 | 639.3 | 1074.7 | 513.3 | 1181.7 | 804.6 | 1339.8 | 1295.3 | 765.3
	K.DGNASGTTLLEALDCILPPTRPTDKPLR.L	4	1	2964.55	0.75	39	3.25	0.41	722.44	52/243	92.3991	130	870.3 | 841.2 | 893.9 | 639.3 | 864.2 | 835.1 | 822.5 | 887.7 | 358.1 | 427.0
	K.FLKSGDAAIVDMVPGKPMCVESFSDYPPLGR.F	3	2	3326.63	0.22	135	5.43	0.62	1131.73	41/180	74.6703	130	990.6 | 702.3 | 1023.2 | 1347.3 | 1313.2 | 1469.6 | 1340.1 | 1697.5 | 539.3 | 1212.9
	K.IGGIGTVPVGR.V	2	32	1025.61	-0.38	53	4.43	0.42	1554.66	25/30	21.2984	80	685.2 | 428.2 | 580.1 | 313.1 | 598.1 | 341.1 | 628.2 | 227.9 | 667.2 | 419.3
	K.KLEDGPKFLK.S	2	2	1174.68	-0.37	35	3.49	0.29	496.5	17/27	31.5417	130	689.2 | 486.1 | 523.9 | 1028.3 | 1046.2 | 514.9 | 933.2 | 804.2 | 671.2 | 915.2
	K.NGQTREHALLAYTLGVK.Q	3	1	1871.01	0.65	46	4.35	0.18	2307.43	40/96	52.9882	130	504.3 | 447.8 | 560.9 | 751.2 | 864.2 | 412.3 | 977.3 | 439.1 | 495.6 | 433.9
	K.SGDAAIVDMVPGKPMCVESFSDYPPLGR.F	2	2	2938.38	0.3	116	3.78	0.51	402.53	25/81	75.1875	130	1981.1 | 702.3 | 1697.5 | 1340.5 | 1105.6 | 959.2 | 1138.4 | 539.2 | 990.6 | 860.1
	K.SGDAAIVDMVPGKPMCVESFSDYPPLGR.F	3	11	2938.38	0.81	113	5.16	0.62	773.91	40/162	57.5603	100	1200.5 | 539.2 | 1354.7 | 1192.1 | 702.3 | 1119.0 | 904.2 | 817.2 | 1212.6 | 1061.5
	K.STTTGHLIYK.C	2	12	1120.6	0	39	2.6	0.43	403.79	14/27	28.7811	215	467.0 | 458.0 | 932.6 | 831.5 | 811.4 | 730.5 | 974.5 | 310.3 | 698.4 | 673.5
	K.SVEMHHEALSEALPGDNVGFNVK.N	3	2	2480.19	0.05	89	3.6	0.24	679.14	37/132	51.3722	130	717.8 | 1046.3 | 661.6 | 524.0 | 1434.3 | 959.0 | 703.8 | 1167.5 | 1061.1 | 750.9
	K.THINIVVIGHVDSGK.S	2	38	1588.88	-0.49	131	5.29	0.68	2290.4	26/42	52.471	130	699.1 | 1010.3 | 890.3 | 911.2 | 1237.4 | 678.2 | 579.2 | 1350.4 | 1298.3 | 642.2
	K.THINIVVIGHVDSGK.S	3	23	1588.88	-0.54	102	4.83	0.47	2189.04	40/84	87.2442	130	675.9 | 649.9 | 291.0 | 699.1 | 777.2 | 238.9 | 619.4 | 406.8 | 812.2 | 642.2
	K.THINIVVIGHVDSGKSTTTGHLIYK.C	2	1	2690.46	0.29	144	5.45	0.57	980.76	25/72	46.4155	130	1191.2 | 1272.9 | 1800.6 | 890.4 | 1183.3 | 1134.7 | 1282.0 | 777.3 | 1913.9 | 1507.5
	K.THINIVVIGHVDSGKSTTTGHLIYK.C	3	3	2690.46	0.15	300	5.72	0.67	1200.57	46/144	46.116	130	1227.3 | 1170.7 | 1056.6 | 958.2 | 697.1 | 1191.6 | 1006.8 | 1113.1 | 579.2 | 777.3
	K.THINIVVIGHVDSGKSTTTGHLIYK.C	4	3	2690.46	0.19	143	4.42	0.43	1720.39	59/216	46.1431	130	818.5 | 780.8 | 901.0 | 754.5 | 794.4 | 1007.1 | 849.1 | 582.3 | 804.0 | 239.0
	K.YYVTIIDAPGHRDFIK.N	3	1	1908	0.21	53	3.08	0.29	477.67	26/90	53.9337	130	791.8 | 742.1 | 521.0 | 326.9 | 299.0 | 425.9 | 783.1 | 874.0 | 485.4 | 512.0
	R.DMRQTVAVGVIK.A	2	1	1316.74	-0.51	45	2.91	0.21	768.39	21/33	24.4809	100	1057.3 | 1170.2 | 870.5 | 901.1 | 958.2 | 805.9 | 749.4 | 416.1 | 802.1 | 942.2
	R.EHALLAYTLGVK.Q	2	6	1314.74	-0.51	71	3.61	0.19	744.39	21/33	32.1491	80	751.2 | 864.2 | 1048.3 | 546.1 | 433.0 | 977.3 | 973.2 | 249.0 | 564.2 | 320.0
	R.TIEKFEKEAAEMGK.G	2	16	1610.81	-0.49	94	4.44	0.57	1372.04	22/39	37.2802	100	634.5 | 1139.2 | 690.0 | 698.7 | 992.2 | 1276.3 | 741.9 | 735.2 | 606.2 | 335.1
	R.TIEKFEKEAAEMGK.G	3	6	1610.81	0.4	48	3	0.46	829.69	30/78	40.2028	130	698.7 | 689.8 | 748.4 | 187.1 | 634.4 | 335.1 | 606.1 | 735.1 | 464.9 | 597.8
	R.VETGVLKPGMVVTFAPVNVTTEVK.S	2	14	2515.38	0.25	110	4.99	0.54	449.41	23/69	51.8559	100	1788.6 | 986.2 | 1144.1 | 1748.5 | 1057.2 | 959.0 | 1529.5 | 1503.4 | 1404.4 | 1791.8
	R.VETGVLKPGMVVTFAPVNVTTEVK.S	3	34	2515.38	-0.16	121	5.43	0.54	1165.96	43/138	51.73	100	986.3 | 1057.3 | 766.0 | 756.5 | 493.9 | 1185.3 | 1401.3 | 727.2 | 1204.3 | 628.1
	R.YEEIVKEVSTYIK.K	2	3	1600.85	-0.53	81	4.55	0.5	2251.76	27/36	49.2166	130	655.0 | 967.3 | 1066.3 | 646.0 | 710.3 | 422.1 | 611.2 | 535.0 | 1179.4 | 293.0
	R.YEEIVKEVSTYIKK.I	2	3	1728.94	1.53	89	5.21	0.55	2069.42	27/39	55.2655	130	1095.4 | 719.4 | 967.3 | 801.4 | 1454.4 | 1194.4 | 739.2 | 422.1 | 990.2 | 535.0
	R.YEEIVKEVSTYIKK.I	3	4	1728.94	-0.62	59	3.39	0.56	899.11	34/78	31.228	80	719.0 | 710.0 | 783.4 | 293.0 | 739.2 | 265.0 | 655.0 | 419.8 | 202.0 | 481.9
Q13885|TBB2A_HUMAN Tubulin beta-2A chain - Homo sapiens (Human)						300	180.41	45.62	49875	239 (239 0 0 0 0)			30	76	0.39
	K.EVDEQMLNVQNK.N	2	10	1446.69	-0.58	42	4.06	0.31	1237.86	19/33	37.0043	130	602.2 | 846.1 | 488.1 | 389.1 | 1040.1 | 827.0 | 1058.1 | 608.8 | 372.1 | 1186.0
	K.GHYTEGAELVDSVLDVVR.K	2	12	1958.98	0.05	114	6.35	0.47	2767.26	30/51	168.227	215	902.6 | 1057.6 | 787.6 | 1172.6 | 1786.0 | 1371.8 | 845.6 | 1471.7 | 1114.6 | 488.5
	K.GHYTEGAELVDSVLDVVR.K	3	3	1958.98	-0.73	62	4.02	0.08	1073.22	32/102	72.4296	130	736.5 | 893.4 | 488.2 | 529.4 | 843.4 | 884.4 | 727.5 | 794.0 | 902.3 | 586.9
	K.GHYTEGAELVDSVLDVVRK.E	2	8	2087.08	0.99	123	4.86	0.37	1304.52	31/54	163.109	215	915.7 | 1172.5 | 1586.9 | 501.5 | 971.4 | 980.4 | 947.9 | 1501.0 | 845.4 | 1786.0
	K.GHYTEGAELVDSVLDVVRK.E	3	15	2087.08	0.11	120	3.15	0.42	1354.64	48/108	162.985	215	947.8 | 865.8 | 815.3 | 501.5 | 358.3 | 588.4 | 971.4 | 794.1 | 340.3 | 459.3
	K.LTTPTYGDLNHLVSATMSGVTTCLR.F	2	5	2651.32	0.24	140	5.33	0.63	887.99	25/72	74.3365	100	1226.3 | 1168.6 | 1425.3 | 1219.1 | 1068.3 | 1802.6 | 1159.6 | 1438.3 | 836.3 | 1575.4
	K.LTTPTYGDLNHLVSATMSGVTTCLR.F	3	10	2651.32	0.11	64	4.24	0.41	1251.26	38/144	95.3581	130	807.5 | 749.3 | 1168.7 | 801.6 | 593.2 | 952.0 | 1219.2 | 1021.2 | 967.2 | 492.2
	K.MSATFIGNSTAIQELFKR.I	2	2	2014.04	-0.61	109	4.44	0.02	537.69	20/51	77.0541	130	1363.4 | 820.3 | 1476.4 | 933.4 | 1192.4 | 1105.4 | 1306.4 | 812.6 | 863.0 | 1339.0
	K.MSATFIGNSTAIQELFKR.I	3	7	2014.04	-0.6	110	4.16	0.13	930.95	34/102	77.0382	130	739.1 | 898.6 | 812.5 | 942.1 | 863.6 | 933.3 | 593.6 | 889.6 | 947.4 | 520.0
	K.NSSYFVEWIPNNVK.T	2	32	1696.83	-0.65	90	4.09	0.44	1091.01	24/39	72.227	130	571.2 | 1126.1 | 684.2 | 1109.1 | 1013.0 | 999.2 | 1098.3 | 996.1 | 698.1 | 554.2
	K.RISEQFTAMFR.R	2	4	1385.7	-0.42	73	3.97	0.37	663.39	21/30	33.6202	80	486.2 | 900.2 | 1064.2 | 1211.3 | 933.2 | 1116.2 | 784.6 | 862.2 | 1230.4 | 458.2
	K.TAVCDIPPRGLK.M	2	6	1269.7	0.62	53	2.64	0.3	548.28	17/33	35.3131	130	780.3 | 549.3 | 490.0 | 998.3 | 471.9 | 853.2 | 796.4 | 499.8 | 895.2 | 1123.2
	R.AILVDLEPGTMDSVR.S	2	15	1615.84	-0.04	108	4.59	0.61	816.9	25/42	103.074	215	991.6 | 625.4 | 1219.7 | 946.2 | 1104.7 | 655.4 | 716.7 | 476.4 | 1140.6 | 726.5
	R.ALTVPELTQQMFDSK.N	2	21	1707.86	-0.03	72	2.94	0.44	446.42	20/42	91.0537	215	1323.7 | 662.4 | 712.0 | 367.2 | 984.5 | 755.4 | 1491.8 | 762.2 | 385.1 | 1562.0
	R.INVYYNEAAGNKYVPR.A	2	2	1870.95	-0.63	33	2.52	0.34	215.76	15/45	25.137	80	773.0 | 359.2 | 1511.2 | 833.2 | 1600.4 | 823.1 | 1218.4 | 686.1 | 474.1 | 1381.3
	R.ISEQFTAMFR.R	2	13	1229.6	1.29	66	3.44	0.38	1058.61	15/27	63.9114	130	772.1 | 453.1 | 322.1 | 524.1 | 900.1 | 1029.1 | 515.0 | 458.0 | 908.1 | 1116.1
	R.LHFFMPGFAPLTSR.G	1	2	1620.84	-0.23	53	3.4	0.39	349.87	16/39	46.1493	80	1048.2 | 945.3 | 1370.4 | 977.3 | 885.2 | 1560.4 | 1446.5 | 928.4 | 1542.2 | 573.2
	R.LHFFMPGFAPLTSR.G	2	12	1620.84	-0.48	115	3.97	0.6	1445.27	27/39	46.0323	80	945.3 | 676.2 | 1371.3 | 1076.3 | 1223.3 | 398.2 | 573.3 | 644.3 | 251.0 | 545.2
	R.LHFFMPGFAPLTSR.G	3	9	1620.84	-0.63	68	3.66	0.25	1337.78	36/78	76.9085	130	287.3 | 473.5 | 1049.2 | 322.8 | 644.2 | 363.2 | 680.5 | 630.0 | 677.1 | 978.3
	R.MSMKEVDEQMLNVQNK.N	2	9	1923.9	-0.62	121	4.82	0.53	1103.8	21/45	28.7331	80	1103.2 | 821.1 | 1218.2 | 602.1 | 715.1 | 1317.3 | 1446.2 | 846.1 | 1322.1 | 706.1
	R.MSMKEVDEQMLNVQNK.N	3	6	1923.9	-0.75	58	5.08	0.37	1560.81	31/90	37.7714	130	832.4 | 768.4 | 715.2 | 889.9 | 718.9 | 539.7 | 389.1 | 488.3 | 846.2 | 261.1
	R.SGPFGQIFRPDNFVFGQSGAGNNWAK.G	2	10	2798.34	0.29	132	5.3	0.62	951.04	27/75	78.8569	130	1202.4 | 1596.5 | 990.4 | 1709.6 | 1562.6 | 1089.3 | 1236.4 | 1894.7 | 1327.0 | 1317.7
	R.SGPFGQIFRPDNFVFGQSGAGNNWAK.G	3	15	2798.34	0.2	300	8.15	0.61	2673.58	48/150	79.1317	130	1056.6 | 855.6 | 817.3 | 782.5 | 1236.3 | 689.2 | 1089.3 | 1326.6 | 1291.1 | 773.5
	R.TLKLTTPTYGDLNHLVSATMSGVTTCLR.F	3	3	2993.54	1.14	300	6.73	0.61	1284.49	42/162	93.0605	130	1326.4 | 1168.7 | 1269.6 | 927.8 | 836.3 | 1226.4 | 1219.1 | 885.1 | 749.3 | 1068.3
P63104|1433Z_HUMAN 14-3-3 protein zeta/delta - Homo sapiens (Human)						197	180.36	71.84	27727.7	133 (133 0 0 0 0)			21	79	0.27
	K.AKLAEQAERYDDMAACMK.S	2	2	2043.93	0.38	125	5.1	0.57	974.92	25/51	45.1593	130	1390.4 | 654.2 | 1275.4 | 949.5 | 769.1 | 884.4 | 923.0 | 1592.4 | 797.0 | 1663.5
	K.FLIPNASQAESK.V	2	8	1304.68	-0.53	67	2.45	0.28	656.73	23/33	45.3436	130	931.1 | 466.3 | 522.8 | 260.9 | 374.0 | 1044.2 | 233.0 | 329.0 | 1071.2 | 934.2
	K.GIVDQSQQAYQEAFEISK.K	2	5	2040.99	-0.59	134	6.37	0.66	2279.11	28/51	34.5622	80	1114.2 | 1185.3 | 951.2 | 823.2 | 1313.3 | 623.2 | 1807.6 | 927.3 | 1528.4 | 1694.5
	K.GIVDQSQQAYQEAFEISKK.E	2	5	2169.08	-0.65	105	4.99	0.48	925.24	22/54	57.7533	130	884.1 | 893.0 | 950.4 | 1242.3 | 1313.4 | 1000.0 | 822.3 | 1441.3 | 751.2 | 1656.5
	K.IETELRDICNDVLSLLEK.F	3	1	2103.1	-0.85	52	5.92	0.38	1190.59	34/102	89.0039	100	931.0 | 589.2 | 801.3 | 632.9 | 815.9 | 1133.1 | 970.1 | 502.2 | 857.3 | 792.7
	K.KGIVDQSQQAYQEAFEISKK.E	3	2	2297.18	0.18	136	6.38	0.65	2132.16	42/114	37.234	100	1085.0 | 950.5 | 893.0 | 1055.3 | 1079.3 | 621.9 | 884.1 | 1000.4 | 528.4 | 604.2
	K.LAEQAERYDDMAACMK.S	2	5	1844.8	-0.56	104	4.72	0.66	905.47	24/45	31.1388	130	1191.2 | 654.2 | 1076.3 | 769.1 | 1464.3 | 1393.2 | 1567.2 | 1322.2 | 1698.3 | 1203.2
	K.LAEQAERYDDMAACMK.S	3	14	1844.8	-0.61	110	4.97	0.56	1415.35	40/90	43.6138	130	830.9 | 766.5 | 702.4 | 866.9 | 538.8 | 821.9 | 523.1 | 554.5 | 452.1 | 697.3
	K.SVTEQGAELSNEER.N	2	17	1548.71	-0.04	88	4.54	0.49	1158.19	22/39	24.4404	215	682.1 | 634.4 | 1004.5 | 547.4 | 915.4 | 876.5 | 1132.6 | 897.4 | 655.3 | 673.3
	K.SVTEQGAELSNEERNLLSVAYK.N	2	14	2437.22	-0.67	140	4.06	0.47	651.59	21/63	41.4138	100	1870.7 | 1011.0 | 567.2 | 1002.2 | 1063.4 | 1522.5 | 1635.6 | 1126.2 | 1757.5 | 870.4
	K.SVTEQGAELSNEERNLLSVAYK.N	3	15	2437.22	1.02	139	4.79	0.57	931.09	39/126	41.3673	100	1126.1 | 751.4 | 947.5 | 1011.1 | 745.6 | 1075.6 | 883.6 | 1002.5 | 879.4 | 680.3
	K.SVTEQGAELSNEERNLLSVAYKNVVGAR.R	3	8	3033.56	0.49	300	5.6	0.58	1386.36	39/162	46.8268	80	1245.3 | 1163.4 | 1117.2 | 950.2 | 906.3 | 615.3 | 743.3 | 1424.5 | 830.6 | 1076.4
	K.TAFDEAIAELDTLSEESYK.D	2	3	2131.99	-0.6	99	5.65	0.63	1132.44	23/54	52.8178	80	742.1 | 1384.3 | 1313.3 | 1184.3 | 1390.3 | 956.3 | 1372.3 | 748.1 | 948.1 | 526.1
	K.TAFDEAIAELDTLSEESYK.D	3	1	2131.99	-0.71	67	4.48	0.38	1470.46	38/108	52.8617	80	971.4 | 526.2 | 639.1 | 949.3 | 984.7 | 397.1 | 855.4 | 648.4 | 794.8 | 583.8
	K.TAFDEAIAELDTLSEESYKDSTLIMQLLR.D	3	7	3302.64	1.89	300	6.38	0.53	1461.38	45/168	214.708	215	1565.1 | 1508.6 | 1322.9 | 1278.6 | 1243.1 | 957.4 | 660.6 | 1387.9 | 1178.6 | 1266.4
	R.DICNDVLSLLEK.F	2	1	1361.7	-0.47	43	4.69	0.4	1570.52	23/33	54.8038	80	589.2 | 1133.3 | 773.0 | 756.0 | 389.2 | 502.3 | 1087.2 | 801.4 | 1030.3 | 276.1
	R.DNLTLWTSDTQGDEAEAGEGGEN	2	6	2409	-0.73	129	6	0.66	1486.91	28/66	35.8943	100	1666.2 | 1852.4 | 1133.9 | 633.1 | 1776.3 | 1847.4 | 1275.1 | 743.0 | 1138.9 | 726.1
	R.EKIETELRDICNDVLSLLEK.F	3	2	2360.24	0.25	59	4.36	0.51	1606.38	40/114	120.891	130	1052.1 | 996.0 | 931.0 | 702.2 | 1133.2 | 548.6 | 589.2 | 605.8 | 877.4 | 656.8
	R.VVSSIEQKTEGAEK.K	2	5	1504.79	0.93	84	3.96	0.32	603.7	20/39	22.5209	215	654.1 | 1019.5 | 1258.6 | 634.3 | 647.5 | 1101.6 | 610.7 | 890.5 | 589.7 | 404.3
	R.VVSSIEQKTEGAEKK.Q	2	9	1632.88	-0.05	63	3.73	0.31	604.3	23/42	27.7432	215	753.2 | 718.2 | 1358.7 | 532.4 | 1101.6 | 1486.7 | 744.3 | 1147.7 | 890.5 | 674.7
	R.YLAEVAAGDDKKGIVDQSQQAYQEAFEISK.K	3	3	3301.62	0.15	145	6.34	0.56	2161.78	45/174	60.0331	130	1363.7 | 824.2 | 1206.7 | 1328.1 | 1292.7 | 1009.6 | 1413.3 | 1478.2 | 1656.4 | 1513.7
P09972|ALDOC_HUMAN Fructose-bisphosphate aldolase C - Homo sapiens (Human)						300	180.34	61.26	39431.3	181 (181 0 0 0 0)			24	97	0.25
	K.GILAADESVGSMAK.R	2	1	1348.68	-0.45	83	4.47	0.69	1526.3	22/39	24.4777	80	436.2 | 493.2 | 923.2 | 994.2 | 913.1 | 589.6 | 1065.1 | 856.2 | 808.1 | 1000.1
	K.GIVVGIKVDKGVVPLAGTDGETTTQGLDGLSER.C	3	1	3281.76	0.98	140	6.84	0.7	2107.87	54/192	62.8104	130	1010.1 | 1264.5 | 910.1 | 1361.2 | 561.2 | 1463.4 | 846.2 | 1000.6 | 1277.4 | 1219.1
	K.GVVPLAGTDGETTTQGLDGLSER.C	2	52	2273.13	0.87	300	6.02	0.37	1053.12	33/66	82.6042	215	1010.3 | 1463.7 | 1059.4 | 1578.8 | 1736.9 | 561.5 | 1712.8 | 810.4 | 1000.9 | 846.6
	K.GVVPLAGTDGETTTQGLDGLSER.C	3	20	2273.13	0.78	114	3.55	0.35	1140.46	39/132	83.2361	215	942.2 | 391.3 | 1010.3 | 985.7 | 676.4 | 561.4 | 857.2 | 869.2 | 846.6 | 904.9
	K.ISERTPSALAILENANVLAR.Y	2	1	2138.19	-0.56	81	4.88	0.41	1904.12	35/57	77.7603	130	905.6 | 757.3 | 1551.5 | 1381.4 | 896.7 | 999.4 | 1652.6 | 1139.4 | 1183.3 | 1965.1
	K.ISERTPSALAILENANVLAR.Y	3	4	2138.19	-0.78	57	3.63	0.29	1233.45	37/114	66.3736	130	947.0 | 891.1 | 359.2 | 983.0 | 627.0 | 938.1 | 246.1 | 886.3 | 882.6 | 784.5
	K.RLSQIGVENTEENRR.L	3	1	1800.93	-0.6	43	4.57	0.37	709.29	30/84	24.3805	100	679.9 | 459.8 | 822.7 | 725.3 | 871.5 | 883.2 | 814.4 | 766.4 | 451.0 | 223.1
	K.VDKGVVPLAGTDGETTTQGLDGLSER.C	2	25	2615.32	-0.89	160	6.16	0.05	788.65	32/75	77.1821	215	1201.5 | 561.5 | 598.5 | 1137.0 | 1736.0 | 879.6 | 1808.0 | 1009.5 | 846.7 | 1192.1
	K.VDKGVVPLAGTDGETTTQGLDGLSER.C	3	45	2615.32	0.95	300	5.64	0.27	1681.99	50/150	78.5449	215	1010.4 | 598.4 | 1059.4 | 1028.3 | 1113.8 | 676.5 | 789.9 | 561.4 | 391.3 | 970.9
	R.AEVNGLAAQGKYEGSGEDGGAAAQSLYIANHAY	3	2	3282.53	0.88	76	4.32	0.49	1054.13	35/192	32.6582	80	1034.6 | 1354.5 | 1345.5 | 851.4 | 1298.5 | 575.1 | 1251.6 | 1179.1 | 1380.9 | 1017.4
	R.ALQASALNAWR.G	2	5	1200.65	-0.57	56	3.53	0.49	1254.95	20/30	52.994	130	361.1 | 508.6 | 840.1 | 817.2 | 888.2 | 1026.1 | 730.1 | 432.1 | 471.0 | 524.0
	R.CPLPRPWALTFSYGR.A	2	1	1763.91	-0.43	84	3.78	0.5	340.45	20/42	84.4787	130	1197.4 | 439.2 | 663.5 | 411.2 | 1325.4 | 567.2 | 730.2 | 326.0 | 720.1 | 1100.3
	R.DNAGAATEEFIKR.A	2	4	1421.7	-0.55	74	3.05	0.37	855.1	20/36	19.3632	80	993.3 | 561.4 | 922.2 | 596.9 | 821.3 | 1121.3 | 644.6 | 483.1 | 412.1 | 1064.3
	R.IVAPGKGILAADESVGSMAK.R	2	1	1914.04	-0.72	62	3.04	0.47	521.96	23/57	31.1192	80	816.4 | 735.8 | 851.4 | 726.8 | 1348.2 | 1135.4 | 637.2 | 1470.3 | 842.2 | 1065.2
	R.IVAPGKGILAADESVGSMAK.R	3	2	1914.04	0.05	58	3.98	0.55	1401.01	41/114	31.1032	80	851.5 | 884.4 | 735.5 | 842.4 | 739.9 | 493.1 | 711.4 | 816.0 | 436.2 | 496.6
	R.IVAPGKGILAADESVGSMAKR.L	3	1	2070.14	-0.71	139	5.1	0.57	1573.13	46/120	48.39	130	620.3 | 596.6 | 894.1 | 929.5 | 614.3 | 752.7 | 845.6 | 482.9 | 920.6 | 608.7
	R.TPSALAILENANVLAR.Y	2	6	1652.93	-0.58	84	5.38	0.49	2571.77	29/45	83.7609	130	999.3 | 1294.3 | 359.2 | 757.3 | 572.3 | 1112.3 | 654.2 | 1407.3 | 887.3 | 749.2
	R.TPSALAILENANVLAR.Y	3	1	1652.93	-0.51	61	5.38	0.47	2166.63	42/90	47.0125	80	647.9 | 704.8 | 359.1 | 654.1 | 246.1 | 739.8 | 757.2 | 767.5 | 379.2 | 458.2
	R.TVPPAVPGVTFLSGGQSEEEASFNLNAINR.C	3	3	3101.55	-0.96	72	4.22	0.41	787.94	36/174	76.0935	130	962.3 | 968.2 | 1258.5 | 1269.2 | 1350.5 | 1407.1 | 587.2 | 565.2 | 814.3 | 1158.5
P31946|1433B_HUMAN 14-3-3 protein beta/alpha - Homo sapiens (Human)						300	170.43	58.54	28064.8	88 (88 0 0 0 0)			24	74	0.32
	K.AKLAEQAERYDDMAAAMK.A	2	2	2011.96	-0.53	110	4.71	0.51	958	26/51	43.4617	130	1390.4 | 868.0 | 933.5 | 622.2 | 1275.4 | 832.5 | 737.2 | 662.0 | 670.4 | 1592.4
	K.AKLAEQAERYDDMAAAMK.A	3	1	2011.96	0.35	84	3.57	0.48	729.46	33/102	43.6698	130	907.0 | 850.4 | 750.4 | 609.3 | 868.0 | 815.4 | 856.6 | 913.1 | 832.5 | 586.4
	K.AVTEQGHELSNEER.N	2	4	1598.74	0.01	87	4.61	0.49	1309.7	24/39	22.7418	215	715.6 | 1070.5 | 634.4 | 876.5 | 1295.6 | 965.5 | 1013.5 | 723.4 | 591.2 | 1198.6
	K.AVTEQGHELSNEERNLLSVAYK.N	2	5	2487.25	0.31	113	5.08	0.58	919.49	26/63	52.8171	100	1090.1 | 1171.1 | 1045.1 | 995.6 | 961.1 | 1004.6 | 904.5 | 1162.1 | 1920.7 | 1081.6
	K.AVTEQGHELSNEERNLLSVAYK.N	3	6	2487.25	0.14	125	4.72	0.52	1297.76	39/126	41.8633	100	980.0 | 1159.0 | 1089.6 | 951.6 | 1036.0 | 1045.0 | 596.9 | 767.2 | 1109.0 | 1171.1
	K.AVTEQGHELSNEERNLLSVAYKNVVGAR.R	3	1	3083.59	1.22	139	8.6	0.61	4171.53	57/162	69.9456	130	1278.4 | 895.7 | 1163.4 | 960.8 | 906.5 | 1117.1 | 1181.2 | 1090.1 | 966.4 | 830.8
	K.AVTEQGHELSNEERNLLSVAYKNVVGAR.R	4	3	3083.59	1.08	105	4.29	0.55	1927.44	64/243	67.6468	130	972.3 | 852.8 | 895.3 | 615.3 | 938.6 | 1089.6 | 889.4 | 1171.1 | 1045.0 | 960.9
	K.DSTLIMQLLR.D	2	3	1189.66	-0.43	31	3.74	0.23	1782.25	21/27	47.3013	80	660.3 | 902.2 | 288.0 | 773.2 | 1015.2 | 530.1 | 416.9 | 997.1 | 398.9 | 485.6
	K.LAEQAERYDDMAAAMK.A	2	7	1812.83	-0.63	102	4.12	0.59	859.16	23/45	28.7649	130	1191.2 | 622.1 | 1076.3 | 1535.3 | 737.2 | 750.4 | 1464.3 | 1393.2 | 1666.3 | 697.4
	K.LAEQAERYDDMAAAMK.A	3	3	1812.83	-0.67	115	5.1	0.57	1159.46	35/90	27.4387	100	814.8 | 750.4 | 850.4 | 686.3 | 538.7 | 791.4 | 737.2 | 805.6 | 491.1 | 420.1
	K.QTTVSNSQQAYQEAFEISKK.E	3	1	2287.12	-0.85	41	3.15	0.14	391.41	24/114	23.3813	100	929.5 | 1030.0 | 886.4 | 920.7 | 978.9 | 828.6 | 1026.2 | 413.0 | 956.2 | 854.2
	K.TAFDEAIAELDTLNEESYK.D	2	1	2159	0.31	48	3.18	0.45	761.84	19/54	48.6348	80	769.1 | 1411.1 | 983.3 | 1341.4 | 1212.4 | 1372.2 | 1176.3 | 1389.9 | 971.1 | 918.2
	K.TAFDEAIAELDTLNEESYKDSTLIMQLLR.D	3	7	3329.65	0.91	300	6.6	0.54	2381.4	47/168	95.2311	100	1292.7 | 1256.2 | 1192.1 | 971.0 | 1578.5 | 1348.2 | 1522.5 | 1383.7 | 1335.6 | 660.4
	R.DNLTLWTSENQGDEGDAGEGEN	2	3	2350.95	1.16	116	5.71	0.68	1520.64	28/63	32.393	100	1608.2 | 1794.3 | 1291.1 | 743.0 | 1507.1 | 1049.1 | 726.1 | 1100.9 | 1110.3 | 1302.1
	R.NLLSVAYK.N	2	3	907.53	-0.33	34	2.55	0.14	651.66	16/21	26.2305	80	680.2 | 227.9 | 200.0 | 567.2 | 341.1 | 182.9 | 310.1 | 381.1 | 803.2 | 581.1
	R.NLLSVAYKNVVGAR.R	2	3	1503.86	-0.6	85	4.17	0.51	888.41	21/39	48.4807	100	977.2 | 906.2 | 1163.3 | 615.2 | 638.7 | 582.3 | 1076.3 | 653.8 | 943.3 | 341.1
	R.NLLSVAYKNVVGAR.R	3	2	1503.86	-0.54	49	3.29	0.41	829.54	32/78	38.5725	80	638.7 | 582.4 | 402.1 | 303.0 | 200.0 | 341.1 | 228.0 | 700.3 | 601.5 | 629.9
	R.VISSIEQKTER.N	2	3	1289.71	0.01	74	3.24	0.26	550.95	18/30	25.0181	215	539.6 | 1077.6 | 790.4 | 903.5 | 832.5 | 405.3 | 487.4 | 530.7 | 1115.7 | 503.1
	R.YLSEVASGDNKQTTVSNSQQAYQEAFEISK.K	3	4	3322.57	-0.04	96	7.75	0.7	1825.05	45/174	53.0093	130	1545.2 | 1536.6 | 1186.4 | 1488.7 | 1424.1 | 865.5 | 1594.4 | 951.3 | 1589.0 | 1314.4
	R.YLSEVASGDNKQTTVSNSQQAYQEAFEISKK.E	3	6	3450.67	0.14	300	5.61	0.56	2129.1	49/180	48.767	130	1395.5 | 1430.2 | 1265.2 | 1351.1 | 1059.7 | 930.1 | 1480.3 | 1313.4 | 1386.4 | 1242.5
	R.YLSEVASGDNKQTTVSNSQQAYQEAFEISKK.E	4	1	3450.67	0.78	41	5.18	0.56	967.89	52/270	63.0184	100	929.5 | 1058.7 | 1053.1 | 1030.1 | 979.3 | 788.4 | 954.2 | 948.0 | 1080.0 | 779.5
P13804|ETFA_HUMAN Electron transfer flavoprotein subunit alpha, mitochondrial						179	170.38	59.16	35057.6	91 (91 0 0 0 0)			24	85	0.28
	K.ASSTSPVEISEWLDQK.L	2	3	1776.87	-0.59	83	4.41	0.34	1029.11	24/45	37.9177	80	1343.3 | 1018.3 | 689.2 | 1502.2 | 1147.3 | 809.9 | 398.0 | 818.1 | 390.1 | 1430.3
	K.GLLPEELTPLILATQK.Q	2	3	1736.02	-0.67	77	4.17	0.62	567.79	22/45	89.4837	130	726.7 | 718.0 | 984.3 | 783.4 | 752.1 | 560.2 | 1453.4 | 1176.2 | 1097.3 | 1289.2
	K.GLLPEELTPLILATQK.Q	3	2	1736.02	1.91	45	3.3	0.38	630.35	28/90	107.879	130	726.9 | 783.4 | 718.0 | 442.1 | 283.9 | 447.1 | 680.6 | 376.2 | 645.4 | 853.1
	K.LEVAPISDIIAIK.S	2	2	1381.83	-0.44	67	3.67	0.51	943.65	24/36	44.3573	80	969.3 | 1235.2 | 1139.3 | 1040.3 | 413.0 | 243.0 | 485.3 | 342.1 | 300.0 | 385.1
	K.LEVAPISDIIAIKSPDTFVR.T	3	1	2184.23	-0.68	58	3.05	0.41	835.94	43/114	78.1979	130	971.8 | 886.7 | 922.7 | 243.0 | 591.7 | 413.1 | 342.1 | 821.3 | 1036.0 | 385.1
	K.LLYDLADQLHAAVGASR.A	2	4	1812.96	-0.56	128	5.57	0.52	2318.2	27/48	42.4169	100	768.3 | 1009.3 | 631.2 | 1423.3 | 793.9 | 560.2 | 654.9 | 1124.3 | 390.1 | 1195.3
	K.LLYDLADQLHAAVGASR.A	3	3	1812.96	-0.64	96	3.57	0.48	951.7	41/96	66.6952	130	794.0 | 712.2 | 529.8 | 390.1 | 226.9 | 505.1 | 850.4 | 489.2 | 199.1 | 384.8
	K.QFNYTHICAGASAFGK.N	2	4	1714.8	0.39	105	3.66	0.46	287.25	21/45	38.7315	100	1061.1 | 637.1 | 924.1 | 774.1 | 1162.2 | 720.4 | 708.2 | 509.1 | 1495.2 | 1189.2
	K.SGENFKLLYDLADQLHAAVGASR.A	2	1	2475.26	-0.59	113	6.66	0.65	2059.25	30/66	88.4524	130	1009.4 | 1308.4 | 1466.4 | 1167.3 | 1586.5 | 768.2 | 1423.5 | 1699.6 | 1124.4 | 992.4
	K.SGENFKLLYDLADQLHAAVGASR.A	3	4	2475.26	-0.66	300	7.66	0.6	4152.38	51/132	80.7439	100	654.9 | 907.0 | 631.2 | 560.2 | 971.1 | 735.0 | 923.0 | 497.1 | 958.5 | 1167.2
	K.SGENFKLLYDLADQLHAAVGASR.A	4	1	2475.26	0.84	113	4.52	0.4	2907.46	62/198	88.3562	130	712.4 | 794.0 | 734.9 | 529.7 | 994.1 | 390.1 | 518.1 | 696.8 | 889.2 | 441.4
	K.TIVAINKDPEAPIFQVADYGIVADLFK.V	3	18	2947.58	-1.02	300	6.78	0.65	1873.52	50/156	106.92	130	1213.7 | 869.1 | 1401.1 | 1129.0 | 1043.6 | 1178.2 | 522.2 | 862.3 | 1327.7 | 692.2
	K.VLVAQHDVYK.G	2	1	1171.65	-0.45	65	3.1	0.39	1071.84	18/27	15.2186	80	480.2 | 860.1 | 959.2 | 661.1 | 364.1 | 789.0 | 1025.3 | 213.0 | 431.0 | 713.2
	K.VLVAQHDVYKGLLPEELTPLILATQK.Q	3	11	2888.65	0.14	142	6.97	0.56	1792.5	49/150	83.3487	130	1452.5 | 883.3 | 719.1 | 1025.4 | 727.1 | 1436.5 | 862.3 | 705.0 | 897.1 | 1189.8
	K.VLVAQHDVYKGLLPEELTPLILATQK.Q	4	1	2888.65	0.64	60	4.22	0.41	963.82	44/225	83.7161	130	1004.2 | 838.8 | 883.3 | 815.1 | 442.4 | 896.6 | 953.1 | 887.2 | 635.7 | 447.2
	R.AAVDAGFVPNDMQVGQTGK.I	2	14	1904.92	-0.64	120	4.09	0.51	597.31	26/54	32.1153	100	1174.2 | 731.1 | 1273.3 | 632.0 | 713.1 | 616.1 | 517.1 | 490.1 | 642.1 | 589.1
	R.GLKSGENFKLLYDLADQLHAAVGASR.A	3	3	2773.46	0.24	300	6.94	0.61	2610.51	48/150	77.5453	100	768.3 | 1238.1 | 1193.1 | 631.2 | 654.9 | 826.0 | 1108.0 | 1072.4 | 560.2 | 1003.5
	R.GTSFDAAATSGGSASSEKASSTSPVEISEWLDQK.L	3	4	3388.57	-0.04	108	6.71	0.52	1865.17	46/198	68.51	130	1335.0 | 1240.6 | 1343.4 | 1284.1 | 1014.5 | 1370.1 | 905.2 | 1005.5 | 1557.6 | 1406.1
	R.LGGEVSCLVAGTK.C	2	1	1233.65	1.5	34	3.33	0.42	1075.91	21/36	47.6514	130	778.1 | 291.0 | 877.1 | 335.0 | 691.1 | 376.1 | 456.0 | 491.0 | 357.0 | 529.0
	R.TIYAGNALCTVK.C	2	1	1253.66	-0.46	49	3.25	0.33	586.93	19/33	24.6562	80	1039.3 | 520.1 | 805.3 | 450.1 | 215.0 | 534.7 | 876.2 | 187.1 | 460.0 | 787.1
	R.VAAKLEVAPISDIIAIK.S	2	2	1751.07	-0.51	65	4.67	0.26	1234.6	25/48	71.1965	130	969.3 | 782.3 | 1040.3 | 711.3 | 1268.4 | 1139.3 | 612.2 | 1018.1 | 1381.4 | 755.5
	R.VAAKLEVAPISDIIAIK.S	3	1	1751.07	-0.79	68	4.12	0.51	1495.06	42/96	71.2141	130	485.4 | 782.3 | 969.3 | 802.9 | 391.7 | 759.2 | 440.4 | 711.4 | 520.9 | 791.1
	R.VAAKLEVAPISDIIAIKSPDTFVR.T	2	2	2553.47	0.24	136	6.31	0.59	1209.08	29/69	74.6383	130	1771.8 | 821.3 | 949.3 | 1842.8 | 1359.5 | 782.3 | 522.2 | 1604.6 | 1133.4 | 734.2
	R.VAAKLEVAPISDIIAIKSPDTFVR.T	3	4	2553.47	0.22	138	6.78	0.58	1642.38	44/138	74.3162	130	1092.7 | 1036.6 | 922.7 | 971.6 | 949.3 | 711.3 | 522.3 | 771.8 | 734.3 | 782.4
P06396|GELS_HUMAN Gelsolin precursor - Homo sapiens (Human)						300	170.36	34.27	85644.2	78 (78 0 0 0 0)			20	183	0.11
	K.AGALNSNDAFVLK.T	2	12	1319.7	-0.58	74	3.8	0.48	801.19	19/36	49.914	130	1007.2 | 893.2 | 806.2 | 560.9 | 359.2 | 1060.1 | 1043.1 | 285.0 | 506.2 | 260.1
	K.AGKEPGLQIWR.V	2	2	1254.7	-0.46	49	2.48	0.32	351.14	15/30	60.32	100	869.3 | 386.1 | 998.3 | 368.1 | 563.9 | 257.1 | 361.1 | 474.2 | 772.3 | 894.3
	K.EPAHLMSLFGGKPMIIYK.G	2	1	2032.08	0.48	47	4.41	0.56	1134.8	24/51	70.7598	130	764.3 | 952.7 | 944.1 | 1250.4 | 868.6 | 843.3 | 1153.4 | 661.3 | 861.3 | 903.7
	K.HVVPNEVVVQR.L	2	3	1275.72	-0.48	74	3.08	0.38	470.24	17/30	13.0818	100	940.2 | 1039.3 | 318.0 | 236.9 | 336.0 | 470.7 | 209.1 | 1138.3 | 520.1 | 300.1
	K.MDYPKQTQVSVLPEGGETPLFK.Q	3	1	2464.24	-0.08	58	3.78	0.41	497.17	31/126	61.5843	130	695.9 | 1074.2 | 537.8 | 981.0 | 687.0 | 630.1 | 754.8 | 1159.4 | 1390.3 | 504.3
	K.MDYPKQTQVSVLPEGGETPLFKQFFK.N	3	1	3014.53	1.09	68	4.95	0.5	916.99	40/150	78.1704	130	869.5 | 923.6 | 813.6 | 1624.5 | 1390.3 | 1137.7 | 700.1 | 1303.7 | 1126.6 | 804.1
	K.NWRDPDQTDGLGLSYLSSHIANVER.V	3	1	2843.37	0.12	136	6.82	0.62	1388.97	39/144	38.4844	80	858.5 | 1012.2 | 1129.1 | 1137.1 | 784.0 | 588.2 | 1030.5 | 572.2 | 1125.3 | 1021.9
	K.QTQVSVLPEGGETPLFK.Q	2	11	1829.96	1.91	63	3.91	0.49	454.39	20/48	99.6531	215	1074.6 | 1187.7 | 739.4 | 756.5 | 608.4 | 626.3 | 643.4 | 1373.6 | 504.4 | 440.2
	K.TPSAAYLWVGTGASEAEK.T	2	2	1837.9	-0.59	48	4.19	0.48	1065.23	24/51	32.3285	80	849.2 | 1134.2 | 855.3 | 989.2 | 691.3 | 1304.6 | 686.3 | 756.8 | 1247.2 | 1184.1
	K.TPSAAYLWVGTGASEAEKTGAQELLR.V	3	8	2706.37	-0.77	300	6.41	0.56	2014.97	51/150	73.3079	130	1002.1 | 1140.6 | 1058.6 | 1175.6 | 831.3 | 1254.6 | 1211.1 | 780.5 | 686.2 | 989.2
	K.VSNGAGTMSVSLVADENPFAQGALK.S	2	1	2463.22	0.3	32	2.8	0.4	361.6	20/72	42.7443	80	1103.5 | 945.1 | 831.2 | 1139.2 | 1560.3 | 1359.5 | 888.6 | 1150.2 | 1879.5 | 1159.0
	K.VSNGAGTMSVSLVADENPFAQGALK.S	3	1	2463.22	0.04	37	3.99	0.28	1071.39	38/144	42.8214	80	945.4 | 1102.5 | 1151.6 | 416.6 | 1160.6 | 905.2 | 1205.2 | 887.0 | 754.1 | 388.3
	R.AQPVQVAEGSEPDGFWEALGGK.A	2	12	2272.09	1.03	125	6.7	0.69	1238.11	29/63	127.945	215	1037.3 | 1449.7 | 823.5 | 1649.8 | 1305.8 | 964.5 | 1579.8 | 760.5 | 623.5 | 1392.8
	R.EVQGFESATFLGYFK.S	2	3	1722.84	1.24	101	4.72	0.58	1544.31	22/42	82.5268	130	747.9 | 514.0 | 1162.3 | 1034.2 | 775.2 | 457.1 | 1192.0 | 542.9 | 627.1 | 1209.1
	R.IEGSNKVPVDPATYGQFYGGDSYIILYNYR.H	3	5	3399.65	0.03	138	5.91	0.61	1194.8	42/174	74.7588	130	1336.8 | 728.3 | 615.2 | 841.3 | 1039.3 | 1393.2 | 1474.7 | 1280.1 | 1433.3 | 954.4
	R.VPFDAATLHTSTAMAAQHGMDDDGTGQK.Q	3	5	2873.28	0.09	300	6.78	0.64	1713.06	45/162	33.4565	100	1029.9 | 1137.0 | 893.2 | 1192.4 | 1172.5 | 1023.1 | 1339.4 | 1207.9 | 1265.5 | 720.1
	R.VPFDAATLHTSTAMAAQHGMDDDGTGQK.Q	4	3	2873.28	0.82	50	5.56	0.64	1709.81	62/243	47.5329	130	893.4 | 887.4 | 961.4 | 844.0 | 805.9 | 925.4 | 838.4 | 799.9 | 919.7 | 781.9
	R.VVQGKEPAHLMSLFGGKPMIIYK.G	3	4	2543.39	1.24	96	6.38	0.56	1835.56	42/132	62.0323	100	777.0 | 1109.6 | 952.0 | 1016.6 | 1117.6 | 782.8 | 1007.5 | 1164.5 | 1199.6 | 1153.3
P55084|ECHB_HUMAN Trifunctional enzyme subunit beta, mitochondrial precursor -						300	170.35	43.88	51261.6	33 (33 0 0 0 0)			18	126	0.14
	K.AMDSDWFAENYMGRK.T	2	1	1820.77	-0.5	99	4.72	0.52	1033.48	23/42	58.5719	130	752.4 | 651.4 | 768.2 | 1301.3 | 1115.2 | 809.9 | 743.5 | 520.0 | 840.2 | 491.2
	K.AYLRDFMYVSQDPKDQLLLGPTYATPK.V	3	3	3130.59	0.06	107	4.98	0.5	542.07	35/156	41.6275	80	1489.3 | 821.9 | 834.1 | 1159.1 | 812.9 | 808.3 | 947.3 | 1148.9 | 915.5 | 1492.4
	K.AYLRDFMYVSQDPKDQLLLGPTYATPK.V	4	1	3130.59	0.55	63	3.28	0.35	612.29	42/234	41.7572	80	1092.5 | 929.9 | 1035.9 | 869.5 | 1149.0 | 963.3 | 923.5 | 1177.7 | 345.2 | 1046.9
	K.DNGIRPSSLEQMAK.L	2	2	1545.77	-0.5	37	3.71	0.4	390.65	20/39	40.2634	130	709.7 | 1069.2 | 1399.3 | 1328.3 | 990.2 | 1197.3 | 700.4 | 556.2 | 665.5 | 629.7
	K.EGGQYGLVAACAAGGQGHAMIVEAYPK	3	3	2648.26	0.11	115	3.14	0.36	596.43	34/156	61.5364	130	1057.6 | 972.5 | 1139.1 | 687.1 | 729.5 | 517.0 | 574.0 | 786.1 | 1029.0 | 765.0
	K.FNNWGGSLSLGHPFGATGCR.L	3	1	2077.97	-0.62	42	3.68	0.46	747.85	33/114	62.3217	130	759.0 | 851.9 | 909.4 | 601.9 | 953.2 | 846.3 | 562.1 | 808.2 | 900.4 | 558.4
	K.KAQDEGLLSDVVPFKVPGK.D	3	1	2027.12	-0.72	107	5.77	0.44	2446.03	49/108	65.3129	130	772.3 | 864.1 | 386.9 | 950.5 | 1057.2 | 1156.3 | 1255.3 | 529.3 | 578.9 | 301.1
	K.VGLPPLEKFNNWGGSLSLGHPFGATGCR.L	3	1	2911.47	1.19	86	6.18	0.69	444	36/162	79.3708	130	881.9 | 808.2 | 1052.6 | 1321.6 | 1273.1 | 875.6 | 1104.0 | 909.0 | 1040.0 | 1202.3
	R.AALTGLLHR.T	2	1	951.57	-0.42	42	2.83	0.43	813.22	17/24	24.7445	80	405.3 | 595.2 | 696.2 | 312.0 | 348.5 | 396.0 | 777.2 | 538.2 | 211.0 | 357.2
	R.DFMYVSQDPKDQLLLGPTYATPK.V	3	1	2627.31	0.9	81	4.38	0.53	532.75	32/132	66.19	130	1142.0 | 777.2 | 1192.5 | 947.2 | 345.0 | 784.8 | 1025.4 | 656.2 | 816.3 | 1183.6
	R.KEGGQYGLVAACAAGGQGHAMIVEAYPK	3	1	2776.35	0.17	300	7.1	0.64	1923.08	49/162	56.671	130	1267.0 | 1185.6 | 1085.4 | 1150.1 | 1325.6 | 1036.1 | 1057.6 | 1260.0 | 729.5 | 1021.2
	R.LAAAFAVSR.L	2	1	905.52	-0.33	53	4.1	0.43	1403.12	19/24	20.9953	80	721.2 | 579.2 | 361.2 | 650.2 | 696.3 | 327.1 | 185.0 | 545.0 | 262.1 | 299.1
	R.LAAAFAVSRLEQDEYALR.S	3	1	2023.06	-0.85	103	5.96	0.61	3598.72	41/102	38.4249	80	751.3 | 920.2 | 925.0 | 565.3 | 522.1 | 833.4 | 868.8 | 849.0 | 740.2 | 775.6
	R.LEQDEYALR.S	2	4	1136.56	-0.45	46	2.89	0.3	753.6	16/24	18.2281	80	894.2 | 447.8 | 766.2 | 243.0 | 438.6 | 359.2 | 651.3 | 877.2 | 962.1 | 288.2
	R.NVVVVDGVRTPFLLSGTSYKDLMPHDLAR.A	3	2	3199.69	1.33	300	5.59	0.6	835.97	34/168	69.3661	100	1287.6 | 708.2 | 952.3 | 859.5 | 1422.0 | 839.2 | 359.2 | 1445.3 | 1509.5 | 1278.8
	R.TPFLLSGTSYKDLMPHDLAR.A	3	3	2262.16	0.05	135	3.99	0.39	1508.94	39/114	139.584	215	902.8 | 689.1 | 846.5 | 354.9 | 1032.9 | 959.4 | 477.1 | 1310.7 | 839.5 | 952.8
	R.TSVPKEVVDYIIFGTVIQEVK.T	3	4	2364.31	1.05	50	4.83	0.46	735.07	34/120	92.6754	130	1109.7 | 616.3 | 866.0 | 995.5 | 931.5 | 1100.7 | 673.0 | 875.4 | 503.2 | 1060.6
Q9UQ80|PA2G4_HUMAN Proliferation-associated protein 2G4 - Homo sapiens (Human)						172	170.35	44.92	43759.2	48 (48 0 0 0 0)			20	115	0.17
	K.AAHLCAEAALR.L	2	3	1125.58	-0.43	59	2.69	0.41	765.7	18/30	18.0094	80	492.3 | 733.1 | 279.9 | 846.2 | 393.1 | 630.3 | 262.0 | 496.1 | 251.0 | 429.9
	K.FTVLLMPNGPMR.I	2	2	1375.72	-0.53	81	3.28	0.35	1108.95	22/33	70.1329	130	802.1 | 915.2 | 574.2 | 556.2 | 412.9 | 1028.2 | 540.1 | 564.5 | 461.1 | 409.1
	K.HELLQPFNVLYEK.E	2	3	1629.86	-0.47	84	4.1	0.29	936.94	21/36	66.5128	130	1009.3 | 621.2 | 1363.4 | 1123.1 | 1137.3 | 362.1 | 1250.3 | 493.1 | 915.6 | 267.0
	K.HELLQPFNVLYEKEGEFVAQFK.F	3	2	2665.37	1.12	131	4.63	0.66	1420.74	45/126	185.274	215	1201.1 | 1144.0 | 1087.5 | 1265.1 | 1023.7 | 1078.5 | 1186.9 | 621.4 | 1054.6 | 493.4
	K.TAENATSGETLEENEAGD	2	3	1837.76	-0.72	112	4.17	0.56	1148.87	22/51	24.5266	130	763.0 | 1075.1 | 824.3 | 815.4 | 1250.1 | 1204.1 | 633.9 | 852.8 | 844.1 | 1163.0
	K.VAHSFNCTPIEGMLSHQLK.Q	2	1	2112.04	1.79	137	5.82	0.65	1265.22	24/54	65.1532	130	983.7 | 972.2 | 1252.4 | 913.4 | 962.8 | 860.3 | 927.6 | 1199.3 | 842.3 | 1570.5
	K.VAHSFNCTPIEGMLSHQLK.Q	3	1	2112.04	0.23	89	5.06	0.49	1442.62	40/108	64.8033	130	642.3 | 903.0 | 859.6 | 628.8 | 932.3 | 612.3 | 983.5 | 913.2 | 785.7 | 971.5
	R.AFFSEVER.R	2	1	984.48	-0.41	33	2.67	0.36	447.12	14/21	25.6189	80	766.2 | 619.2 | 219.0 | 383.5 | 751.2 | 403.1 | 191.0 | 304.1 | 321.0 | 809.9
	R.AFFSEVERRFDAMPFTLR.A	3	1	2219.11	0.55	49	3.08	0.11	558.52	30/102	81.563	130	835.3 | 1023.6 | 633.2 | 644.1 | 992.5 | 966.5 | 957.5 | 1009.5 | 546.9 | 919.1
	R.FDAMPFTLR.A	2	1	1097.55	-0.39	44	2.99	0.4	665.25	18/24	38.1075	80	633.2 | 464.9 | 835.2 | 333.9 | 262.9 | 436.9 | 388.9 | 764.3 | 371.0 | 446.9
	R.ITSGPFEPDLYKSEMEVQDAELK.A	3	3	2626.26	0.09	99	4.02	0.39	891.71	37/132	48.8021	100	1206.6 | 798.9 | 947.9 | 1134.5 | 804.8 | 1163.4 | 757.1 | 703.4 | 1257.5 | 1012.5
	R.LVKPGNQNTQVTEAWNK.V	2	7	1927	-0.65	110	4.14	0.52	684.77	22/48	20.2543	100	793.9 | 1586.3 | 858.4 | 849.4 | 785.0 | 748.1 | 518.1 | 1409.3 | 1569.3 | 1179.2
	R.LVKPGNQNTQVTEAWNK.V	3	4	1927	-0.68	56	4.36	0.52	826.88	34/96	19.2625	80	793.9 | 857.9 | 748.1 | 784.9 | 847.2 | 518.1 | 581.5 | 1051.2 | 891.4 | 952.2
	R.MGVVECAKHELLQPFNVLYEKEGEFVAQFK.F	3	1	3482.75	0.93	300	7.06	0.57	2594.82	51/174	55.3945	80	1333.4 | 1023.1 | 1016.0 | 1439.3 | 1354.0 | 1078.2 | 925.3 | 1311.3 | 1595.9 | 1372.7
	R.MGVVECAKHELLQPFNVLYEKEGEFVAQFK.F	4	1	3482.75	0.88	89	3.79	0.32	715.16	51/261	55.4702	80	1023.0 | 1033.0 | 1066.0 | 720.2 | 666.9 | 1087.5 | 1078.4 | 1118.0 | 655.8 | 1027.1
	R.RFDAMPFTLR.A	2	5	1253.65	-0.33	56	3.69	0.3	897.93	18/27	57.869	130	835.3 | 419.1 | 1079.3 | 1097.3 | 950.3 | 865.2 | 490.1 | 402.1 | 966.2 | 764.3
	R.SLVEASSSGVSVLSLCEKGDAMIMEETGK.I	3	4	2957.42	0.97	144	4.84	0.54	1364.82	40/168	71.2884	100	1230.1 | 1330.0 | 920.0 | 1099.5 | 1265.0 | 1186.0 | 1379.5 | 1142.4 | 1146.7 | 1070.5
P62736|ACTA_HUMAN Actin, aortic smooth muscle - Homo sapiens (Human)						300	170.31	37.93	41981.8	140 (140 0 0 0 0)			29	81	0.36
	K.CDIDIRKDLYANNVLSGGTTMYPGIADR.M	3	1	3071.49	-0.85	31	4.3	0.3	698.11	33/162	71.932	130	628.3 | 791.3 | 1222.0 | 1325.3 | 943.2 | 1238.3 | 1438.4 | 922.3 | 1181.3 | 1140.6
	K.EITALAPSTMK.I	1	2	1161.62	-0.36	35	2.77	0.38	288.66	14/30	21.587	80	563.1 | 634.2 | 545.2 | 581.1 | 747.2 | 997.2 | 599.3 | 919.2 | 1015.2 | 765.2
	K.EITALAPSTMK.I	2	13	1161.62	-0.07	57	3.36	0.52	792.77	19/30	45.3445	215	510.2 | 747.4 | 397.1 | 919.5 | 818.5 | 379.2 | 415.2 | 460.6 | 243.1 | 482.2
	K.IKIIAPPERK.Y	2	3	1164.75	-0.47	30	2.75	0.27	596.96	15/27	27.7057	100	697.2 | 923.3 | 810.3 | 518.9 | 462.4 | 355.2 | 454.1 | 468.2 | 242.1 | 383.1
	K.RGILTLKYPIEHGIITNWDDMEK.I	3	2	2742.43	0.32	53	3.87	0.4	862.29	34/132	66.1506	130	803.6 | 718.4 | 1111.1 | 1169.1 | 730.0 | 1307.3 | 1299.1 | 853.6 | 1284.6 | 1234.2
	K.YPIEHGIITNWDDMEK.I	2	4	1960.91	0.09	64	3.1	0.31	254.67	16/45	101.839	215	908.3 | 1307.7 | 1439.7 | 654.4 | 899.4 | 851.2 | 794.7 | 1137.6 | 1554.8 | 1458.8
	R.DLTDYLMK.I	1	2	998.49	-0.31	37	2.36	0.26	368.84	39742	32.0632	80	721.0 | 554.1 | 883.2 | 703.1 | 852.1 | 834.1 | 608.0 | 590.1 | 770.2 | 669.2
	R.GILTLKYPIEHGIITNWDDMEK.I	2	1	2586.33	1.23	65	2.94	0.38	297.12	17/63	43.0496	80	1220.8 | 1798.6 | 1090.7 | 1229.3 | 1962.9 | 1151.7 | 1651.1 | 1549.5 | 1554.4 | 1131.2
	R.GILTLKYPIEHGIITNWDDMEK.I	3	3	2586.33	0.12	89	3.17	0.23	1159.11	33/126	73.7908	130	981.0 | 1045.0 | 1038.2 | 1101.5 | 1307.2 | 1152.6 | 1137.2 | 1187.5 | 729.9 | 800.1
	R.HQGVMVGMGQK.D	2	25	1171.57	-0.41	45	2.03	0.35	369.37	14/30	13.2587	80	906.1 | 520.2 | 1034.0 | 266.0 | 249.0 | 508.5 | 750.1 | 1025.1 | 652.3 | 1018.2
	R.HQGVMVGMGQKDSYVGDEAQSK.R	2	5	2351.08	-0.57	300	6.08	0.71	1931.72	30/63	33.637	130	1083.3 | 1043.7 | 1789.5 | 562.3 | 1268.4 | 1098.8 | 1699.5 | 734.3 | 1617.4 | 1060.1
	R.HQGVMVGMGQKDSYVGDEAQSK.R	3	9	2351.08	0.94	114	3.58	0.45	1366.41	43/126	53.6516	215	1043.9 | 1107.9 | 1099.5 | 896.2 | 635.2 | 562.4 | 966.4 | 652.4 | 1059.9 | 1083.5
	R.HQGVMVGMGQKDSYVGDEAQSK.R	4	4	2351.08	-1.06	119	4.94	0.51	2747.26	68/189	20.5021	100	760.4 | 734.1 | 809.5 | 678.4 | 417.3 | 501.2 | 507.2 | 669.5 | 367.8 | 664.4
	R.HQGVMVGMGQKDSYVGDEAQSKR.G	2	2	2507.18	-0.55	141	5.54	0.6	1442.65	29/66	31.032	130	718.3 | 1121.7 | 1177.1 | 1789.5 | 1354.3 | 1855.6 | 890.3 | 589.3 | 1153.4 | 1667.5
	R.HQGVMVGMGQKDSYVGDEAQSKR.G	3	2	2507.18	0.19	104	5.18	0.49	1018.19	42/132	29.4229	100	1122.1 | 1043.6 | 718.3 | 928.5 | 1177.5 | 1185.5 | 1167.1 | 989.3 | 1112.7 | 652.2
	R.HQGVMVGMGQKDSYVGDEAQSKR.G	4	2	2507.18	0.05	145	5.39	0.55	2477.17	60/198	18.5421	80	748.3 | 791.0 | 785.4 | 928.5 | 895.4 | 834.4 | 890.2 | 759.9 | 359.8 | 696.2
	R.LDLAGRDLTDYLMK.I	2	7	1623.84	0.07	71	2.7	0.28	444.92	18/39	123.006	215	698.7 | 1070.6 | 554.4 | 1346.7 | 1477.7 | 741.5 | 1233.7 | 617.4 | 674.1 | 883.5
	R.LDLAGRDLTDYLMK.I	3	6	1623.84	-0.63	53	3.41	0.35	600.55	31/78	38.2958	80	698.4 | 606.2 | 641.7 | 755.9 | 228.9 | 466.0 | 770.1 | 689.3 | 413.8 | 427.9
	R.MQKEITALAPSTMK.I	1	2	1548.81	-0.35	46	3.73	0.5	706.03	19/39	39.241	130	986.3 | 1402.3 | 968.3 | 634.2 | 727.3 | 915.2 | 563.2 | 747.1 | 1420.3 | 919.2
	R.MQKEITALAPSTMK.I	2	15	1548.81	-0.5	71	4.67	0.42	2157.66	24/39	39.8286	130	645.4 | 563.2 | 634.2 | 919.2 | 986.3 | 915.2 | 1161.3 | 1032.2 | 517.1 | 630.2
	R.MQKEITALAPSTMK.I	3	9	1548.81	-0.72	64	4.42	0.39	1162.57	32/78	17.5355	100	634.1 | 401.8 | 747.1 | 282.2 | 437.3 | 645.4 | 873.1 | 802.1 | 444.2 | 301.1
	R.MQKEITALAPSTMKIK.I	2	1	1789.99	-0.44	74	4.45	0.37	1847.25	26/45	44.178	130	804.3 | 986.3 | 1160.4 | 766.1 | 823.0 | 970.5 | 1059.3 | 1273.4 | 1402.4 | 989.3
	R.MQKEITALAPSTMKIK.I	3	2	1789.99	-0.65	99	3.91	0.33	1755.86	39/90	41.5394	100	804.2 | 766.1 | 402.7 | 986.2 | 479.8 | 875.3 | 702.0 | 493.8 | 438.2 | 393.7
	R.VAPEEHPTLLTEAPLNPK.A	2	3	1956.04	1.9	73	3.75	0.46	1044.13	26/51	78.8139	215	893.0 | 1292.8 | 663.4 | 1387.7 | 568.5 | 639.4 | 1711.9 | 1315.7 | 1085.7 | 1429.9
P30041|PRDX6_HUMAN Peroxiredoxin-6 - Homo sapiens (Human)						300	160.37	66.96	25019.2	51 (51 0 0 0 0)			18	69	0.26
	K.DGDSVMVLPTIPEEEAK.K	2	5	1829.88	-0.85	36	2.23	0.22	441.44	21/48	124.149	215	1585.0 | 1073.7 | 756.5 | 1356.8 | 1656.0 | 1127.7 | 799.7 | 474.4 | 737.9 | 1225.2
	K.DINAYNCEEPTEKLPFPIIDDRNR.E	3	1	2862.37	0.14	36	3.38	0.33	516.55	30/138	38.7691	80	1225.0 | 878.9 | 622.0 | 1143.5 | 1248.7 | 1079.3 | 1089.6 | 678.4 | 1317.2 | 1313.3
	K.LIALSIDSVEDHLAWSK.D	2	3	1897.01	-0.62	125	5.26	0.61	1979.6	27/48	49.9765	100	1171.3 | 1286.3 | 836.0 | 1477.3 | 1663.4 | 800.4 | 1486.3 | 1406.3 | 741.2 | 856.2
	K.LKLSILYPATTGR.N	2	2	1432.85	0.42	68	3.61	0.5	1204.34	21/36	43.9465	130	602.2 | 878.2 | 831.3 | 1191.3 | 1078.3 | 652.2 | 555.2 | 991.4 | 442.2 | 355.2
	R.DFTPVCTTELGR.A	2	3	1338.64	-0.6	50	3.36	0.42	819.28	21/33	31.72	100	975.2 | 529.9 | 488.3 | 538.8 | 364.0 | 1076.3 | 779.1 | 235.0 | 262.9 | 318.0
	R.ELAILLGMLDPAEKDEK.G	2	5	1885	-0.57	85	5.59	0.57	837.43	24/48	84.9216	130	816.2 | 1232.2 | 1069.2 | 841.2 | 1609.4 | 1345.3 | 1044.3 | 1293.9 | 1175.2 | 1192.3
	R.FHDFLGDSWGILFSHPR.D	2	3	2030.99	1.57	118	6.3	0.55	2111.62	28/48	87.221	130	1199.3 | 832.1 | 1371.3 | 874.0 | 756.2 | 926.3 | 1275.2 | 643.2 | 496.1 | 660.1
	R.FHDFLGDSWGILFSHPR.D	3	3	2030.99	0.29	74	5.35	0.53	2087.43	44/96	49.0853	80	874.0 | 285.0 | 816.9 | 756.2 | 880.4 | 496.1 | 743.0 | 272.0 | 409.1 | 600.4
	R.IRFHDFLGDSWGILFSHPR.D	3	1	2300.17	-0.77	90	7.36	0.57	3524.47	47/108	78.9298	100	643.2 | 830.0 | 903.0 | 926.3 | 496.2 | 1015.4 | 669.2 | 1006.0 | 947.0 | 409.1
	R.NRELAILLGMLDPAEKDEK.G	3	1	2155.14	-0.76	61	4.93	0.51	1185.01	38/108	48.9493	80	940.4 | 408.8 | 816.2 | 1339.4 | 931.2 | 810.2 | 276.1 | 541.1 | 1004.9 | 490.9
	R.VATPVDWKDGDSVMVLPTIPEEEAK.K	2	1	2726.36	1.2	78	3.07	0.38	243.62	16/72	40.5071	80	1013.2 | 702.1 | 1543.4 | 1127.3 | 1715.4 | 1073.2 | 1185.3 | 1601.4 | 1229.1 | 1279.1
	R.VATPVDWKDGDSVMVLPTIPEEEAK.K	3	8	2726.36	0.84	77	4.53	0.25	794.03	38/144	51.5345	100	1013.2 | 848.5 | 800.9 | 702.1 | 1126.3 | 507.4 | 792.5 | 1004.0 | 751.4 | 807.9
	R.VATPVDWKDGDSVMVLPTIPEEEAKK.L	3	5	2854.45	0.07	300	4.84	0.47	942.62	44/150	65.308	130	1141.4 | 862.1 | 830.3 | 571.4 | 848.5 | 791.9 | 751.3 | 1254.3 | 742.5 | 1136.7
	R.VVFVFGPDKK.L	2	4	1135.65	-0.5	46	2.87	0.45	840	17/27	32.0881	100	469.1 | 691.1 | 937.2 | 275.0 | 861.0 | 790.2 | 701.7 | 751.2 | 649.0 | 346.0
	R.VVISLQLTAEKR.V	2	3	1356.82	-0.47	84	3.8	0.5	1504.33	23/33	48.3168	130	579.9 | 845.3 | 604.3 | 303.1 | 1045.4 | 523.2 | 503.3 | 1158.4 | 958.3 | 1054.3
P50454|SERPH_HUMAN Serpin H1 precursor - Homo sapiens (Human)						300	160.32	55.26	46411.2	68 (68 0 0 0 0)			20	131	0.15
	K.AVLSAEQLRDEEVHAGLGELLR.S	2	4	2405.28	-0.64	102	6.15	0.61	1123.71	25/63	39.8354	80	1083.3 | 1322.4 | 1064.3 | 1341.3 | 910.0 | 918.1 | 965.3 | 1304.4 | 1437.3 | 757.2
	K.AVLSAEQLRDEEVHAGLGELLR.S	3	8	2405.28	-0.64	300	6.37	0.52	2537.25	45/126	66.6186	130	1061.6 | 1118.7 | 1440.4 | 910.1 | 587.3 | 965.3 | 483.2 | 1341.4 | 662.0 | 1083.3
	K.DQAVENILVSPVVVASSLGLVSLGGK.A	3	4	2551.43	0.75	102	5.34	0.56	1981.1	43/150	84.0755	100	982.1 | 1046.4 | 730.2 | 461.1 | 996.4 | 1069.2 | 785.4 | 770.0 | 560.2 | 673.2
	K.GVVEVTHDLQK.H	2	4	1224.66	0.02	43	3.17	0.27	457.11	17/30	39.3979	215	534.9 | 741.4 | 1078.6 | 840.5 | 969.7 | 788.4 | 837.5 | 485.6 | 435.3 | 503.3
	K.HLAGLGLTEAIDKNK.A	2	2	1579.88	-0.37	104	5.1	0.46	1882.78	27/42	44.5113	130	1329.4 | 1191.3 | 717.6 | 1088.3 | 726.6 | 1258.4 | 1076.3 | 251.0 | 492.2 | 304.1
	K.HLAGLGLTEAIDKNK.A	3	2	1579.88	-0.53	86	5.26	0.56	1727.59	39/84	41.7735	100	665.4 | 721.9 | 251.0 | 389.1 | 662.3 | 629.9 | 437.8 | 459.8 | 717.4 | 688.2
	K.HLAGLGLTEAIDKNKADLSR.M	3	3	2122.16	1.38	121	4.87	0.6	843.31	39/114	45.2511	100	937.0 | 901.1 | 993.1 | 874.5 | 928.0 | 251.1 | 466.4 | 375.1 | 815.7 | 304.1
	K.HLAGLGLTEAIDKNKADLSR.M	4	1	2122.16	0.41	38	3.88	0.34	1390.51	46/171	47.5	130	625.2 | 460.7 | 663.2 | 616.5 | 731.0 | 681.1 | 672.0 | 634.3 | 690.0 | 597.1
	K.LFYADHPFIFLVR.D	2	8	1637.88	-0.45	89	4.68	0.56	1088.05	24/36	81.548	130	891.4 | 689.6 | 747.2 | 1028.4 | 1143.4 | 506.0 | 534.3 | 719.2 | 515.0 | 1214.4
	K.LSSLIILMPHHVEPLER.L	3	2	1984.11	-0.6	75	3.75	0.41	1664.63	38/96	66.0197	130	736.1 | 792.6 | 557.5 | 589.8 | 508.9 | 892.6 | 514.1 | 596.0 | 740.2 | 849.1
	R.DTQSGSLLFIGR.L	2	2	1293.68	-0.52	34	3.2	0.4	1484.2	21/33	58.8906	130	492.1 | 949.2 | 802.1 | 753.1 | 345.2 | 1062.2 | 853.3 | 232.0 | 898.1 | 807.6
	R.LYGPSSVSFADDFVR.S	2	15	1659.8	-0.61	128	4.54	0.51	895.32	23/42	66.3651	130	692.4 | 956.2 | 722.2 | 663.7 | 1055.2 | 536.2 | 1383.3 | 651.2 | 704.1 | 686.2
	R.SAGLAFSLYQAMAK.D	2	3	1457.75	-0.47	81	4.67	0.58	2033.27	25/39	43.0023	80	911.2 | 1058.2 | 1129.2 | 1240.2 | 548.3 | 529.1 | 420.1 | 349.2 | 400.1 | 1109.2
	R.SALQSINEWAAQTTDGKLPEVTK.D	3	1	2487.27	0.18	54	3.69	0.48	637.03	36/132	69.779	130	1045.1 | 944.6 | 1108.6 | 1001.1 | 733.7 | 739.6 | 1099.7 | 730.0 | 1165.1 | 694.3
	R.SALQSINEWAAQTTDGKLPEVTKDVER.T	3	4	2986.51	1.04	94	4.46	0.36	1533.99	47/156	135.47	215	1295.1 | 1194.5 | 686.2 | 1073.0 | 1251.1 | 906.2 | 1137.5 | 1358.6 | 900.3 | 844.8
	R.SYTVGVMMMHR.T	2	1	1311.6	-0.53	54	3.37	0.43	623.07	17/30	28.2622	80	861.1 | 531.3 | 574.2 | 960.2 | 480.9 | 334.0 | 443.1 | 589.1 | 523.0 | 804.2
	R.TDGALLVNAMFFKPHWDEK.F	3	1	2219.1	0.32	78	4.3	0.48	935.23	35/108	77.6994	130	825.0 | 938.1 | 882.0 | 1002.0 | 972.5 | 668.7 | 553.1 | 440.1 | 276.1 | 963.8
	R.TGLYNYYDDEKEKLQIVEMPLAHK.L	3	1	2897.44	-0.07	83	4.55	0.36	928.46	33/138	64.2078	130	1093.5 | 1037.3 | 825.3 | 1232.5 | 851.8 | 1175.2 | 1103.6 | 696.1 | 858.0 | 1166.6
P07737|PROF1_HUMAN Profilin-1 - Homo sapiens (Human)						300	160.32	78.57	15044.6	181 (181 0 0 0 0)			25	36	0.69
	K.CSVIRDSLLQDGEFSMDLR.T	3	1	2184.04	-0.8	94	6.41	0.53	3469.4	46/108	53.085	100	621.1 | 825.9 | 948.9 | 534.1 | 874.2 | 599.3 | 987.2 | 558.3 | 1069.1 | 615.8
	K.CYEMASHLR.R	2	1	1109.49	-0.38	36	2.81	0.4	682.27	15/24	15.3677	80	714.2 | 413.1 | 843.3 | 422.1 | 239.0 | 288.2 | 266.9 | 433.2 | 936.1 | 441.2
	K.EGVHGGLINKK.C	2	3	1151.65	0.02	34	2.2	0.25	123.06	17/30	33.7554	215	512.1 | 434.1 | 729.5 | 987.6 | 1005.5 | 503.4 | 745.4 | 763.4 | 936.6 | 405.3
	K.STGGAPTFNVTVTK.T	2	25	1379.72	-0.61	102	3.2	0.41	633.68	22/39	24.2918	100	1006.3 | 338.0 | 374.0 | 503.9 | 356.0 | 596.8 | 448.2 | 539.5 | 1132.1 | 311.0
	K.STGGAPTFNVTVTKTDK.T	2	11	1723.89	-0.58	104	4.41	0.52	792.24	25/48	36.0731	130	676.0 | 1350.4 | 768.5 | 792.3 | 592.2 | 1005.3 | 711.4 | 667.5 | 740.0 | 1152.3
	K.TDKTLVLLMGK.E	2	10	1218.71	0.04	73	3.25	0.43	896.91	20/30	86.7836	215	502.0 | 874.6 | 773.5 | 1015.6 | 884.6 | 446.3 | 493.2 | 335.3 | 856.6 | 345.3
	K.TFVNITPAEVGVLVGK.D	1	1	1643.94	-0.32	57	3.01	0.45	569.86	17/45	42.6969	80	968.3 | 1440.4 | 1396.6 | 1341.4 | 1069.3 | 1228.3 | 950.4 | 866.1 | 1422.5 | 671.4
	K.TFVNITPAEVGVLVGK.D	2	12	1643.94	-0.62	110	4.74	0.42	997.26	24/45	73.758	130	1069.3 | 968.3 | 575.1 | 676.2 | 558.1 | 659.2 | 1296.3 | 1055.2 | 1440.3 | 698.3
	K.TFVNITPAEVGVLVGK.D	3	1	1643.94	0.27	55	4.33	0.53	1692.95	37/90	42.6519	80	720.8 | 671.3 | 484.7 | 973.2 | 676.2 | 698.4 | 692.3 | 614.5 | 203.9 | 399.0
	K.TFVNITPAEVGVLVGKDR.S	2	19	1915.07	-0.03	138	5.73	0.48	800.71	23/51	131.136	215	1239.8 | 1340.9 | 784.7 | 834.3 | 687.6 | 676.4 | 843.6 | 475.4 | 1740.9 | 659.3
	K.TFVNITPAEVGVLVGKDR.S	3	2	1915.07	-0.02	55	3.12	0.24	556.78	27/102	132.215	215	834.7 | 784.7 | 727.7 | 556.7 | 575.3 | 249.1 | 221.2 | 348.1 | 530.4 | 462.3
	K.TLVLLMGK.E	2	4	874.54	-0.39	38	2.68	0.2	526.49	15/21	32.4346	80	660.2 | 214.9 | 187.0 | 561.2 | 314.0 | 335.0 | 540.1 | 269.1 | 671.1 | 204.0
	K.TLVLLMGKEGVHGGLINKK.C	3	2	2007.18	0.39	76	4.34	0.39	945.8	36/108	48.6505	100	931.5 | 847.5 | 791.0 | 734.4 | 897.1 | 598.8 | 512.0 | 433.8 | 867.6 | 565.6
	R.DSLLQDGEFSMDLR.T	2	6	1625.75	-0.59	85	5.06	0.48	1906.35	24/39	69.9228	130	1069.2 | 1197.2 | 621.2 | 954.2 | 712.4 | 403.1 | 655.6 | 1005.2 | 429.0 | 534.2
	R.SSFYVNGLTLGGQK.C	1	1	1470.76	-0.34	50	2.79	0.44	477.82	20/39	32.3244	80	773.2 | 888.3 | 603.2 | 870.3 | 1149.4 | 986.3 | 502.2 | 951.2 | 1047.3 | 1307.3
	R.SSFYVNGLTLGGQK.C	2	48	1470.76	1.35	89	4.77	0.5	1145.71	23/39	38.0161	100	888.2 | 649.0 | 987.3 | 584.1 | 603.1 | 389.0 | 502.2 | 484.9 | 565.9 | 1150.2
	R.TKSTGGAPTFNVTVTK.T	2	10	1608.86	-0.51	85	4.93	0.46	1520.81	30/45	35.9546	130	1006.3 | 603.2 | 1379.3 | 1361.3 | 1191.3 | 1292.3 | 585.2 | 1134.3 | 741.3 | 1161.2
	R.TKSTGGAPTFNVTVTK.T	3	4	1608.86	0.19	31	3.09	0.33	798.99	29/90	24.139	130	603.1 | 681.4 | 661.2 | 448.1 | 280.9 | 465.6 | 988.2 | 672.3 | 919.2 | 945.2
	R.TKSTGGAPTFNVTVTKTDK.T	2	5	1953.03	-0.51	300	5.64	0.61	1018.42	27/54	31.1341	100	904.7 | 1350.4 | 862.6 | 913.1 | 603.2 | 895.1 | 1361.3 | 592.3 | 846.6 | 792.3
[truncated: 9,252 more rows]
